# Supplementary material for: Identification of a HTT-specific binding motif in DNAJB1 essential for suppression and disaggregation of HTT
Source: Nat Commun. 2022 Aug 10;13:4692. doi: 10.1038/s41467-022-32370-5 (PMC9365803; doi:10.1038/s41467-022-32370-5)
Supplement: Supplementary file 4 — Source data [file 41467_2022_32370_MOESM4_ESM.zip]

Archive with 7 entries (6 files):
- Source data/
- Source data/Source data file_Nature Comms_Ayala Mariscal.xlsx
- __MACOSX/Source data/._Source data file_Nature Comms_Ayala Mariscal.xlsx
- Source data/._Source data file_Nature Comms_Ayala Mariscal.xlsx
- Source data/Uncropped gels and blots_Nature Comms_Ayala Mariscal_final.pdf
- __MACOSX/Source data/._Uncropped gels and blots_Nature Comms_Ayala Mariscal_final.pdf
- Source data/._Uncropped gels and blots_Nature Comms_Ayala Mariscal_final.pdf
