# Supplementary material for: Identification of a HTT-specific binding motif in DNAJB1 essential for suppression and disaggregation of HTT
Source: Nat Commun. 2022 Aug 10;13:4692. doi: 10.1038/s41467-022-32370-5 (PMC9365803; doi:10.1038/s41467-022-32370-5)
Supplement: Supplementary file 4 — Source data [file 41467_2022_32370_MOESM4_ESM.zip › Source data/Source data file_Nature Comms_Ayala Mariscal.xlsx]

## Sheet: Figure 1d
RAW DATA OF FRET MEASUREMENT FOR DNAJB1-H244A, DNAJB1-H244R, DNAJB1-K242A AND DNAJB1-K242R
INDEPENDENT EXPERIMENT 1
Application: Tecan i-control				Tecan i-control , 1.10.4.0
Device: infinite 200Pro				Serial number: 1407001000				Serial number of connected stacker:
Firmware: V_3.37_07/12_Infinite (Jul 20 2012/13.56.47)				MAI, V_3.37_07/12_Infinite (Jul 20 2012/13.56.47)
Date:	03.12.2019
Time:	18:44:20
System				PCN024
User				FMPINTRA\SYSKirstein
Plate				Corning 384 Flat Bottom Black Polystyrol Catalog No.: 3655/3711 [COS384fb.pdfx]
Plate-ID (Stacker)
Wait (Plate)				Off	Target Temperature: 24 °C
List of actions in this measurement script:
Kinetic
Fluorescence
Fluorescence
Fluorescence
3 Labels
Kinetic Measurement
Kinetic Cycles				1000
Interval Time				00:20:00
Mode				Fluorescence Top Reading
Excitation Wavelength				430	nm
Emission Wavelength				485	nm
Excitation Bandwidth				20	nm
Emission Bandwidth				20	nm
Gain				50	Manual
Number of Flashes				10
Integration Time				20	µs
Lag Time				0	µs
Settle Time				0	ms
Mirror (Automatic)				50% Mirror
Mode				Fluorescence Top Reading
Excitation Wavelength				485	nm
Emission Wavelength				535	nm
Excitation Bandwidth				20	nm
Emission Bandwidth				25	nm
Gain				50	Manual
Number of Flashes				10
Integration Time				20	µs
Lag Time				0	µs
Settle Time				0	ms
Mirror (Automatic)				Dichroic 510 (e.g. fluorescein)
Mode				Fluorescence Top Reading
Excitation Wavelength				430	nm
Emission Wavelength				535	nm
Excitation Bandwidth				20	nm
Emission Bandwidth				25	nm
Gain				50	Manual
Number of Flashes				10
Integration Time				20	µs
Lag Time				0	µs
Settle Time				0	ms
Mirror (Automatic)				Dichroic 510 (e.g. fluorescein)
Part of Plate				F2-H22; I2-I4
Start Time:	03.12.2019 18:44:20
Donor
Cycle Nr.	1	2	3	4	5	6	7	8	9	10	11	12	13	14	15	16	17	18	19	20	21	22	23	24	25	26	27	28	29	30	31	32	33	34	35	36	37	38	39	40	41	42	43	44	45	46	47	48	49
Time [s]	0	1200	2400.1	3600	4800	6000	7200	8400	9600	10800	12000	13200	14399.9	15599.9	16799.9	17999.9	19199.9	20399.9	21599.9	22799.9	23999.9	25199.8	26399.8	27599.8	28799.8	29999.8	31199.8	32399.8	33599.7	34799.8	35999.7	37199.7	38399.7	39599.7	40799.7	41999.7	43199.7	44399.6	45599.6	46799.6	47999.6	49199.6	50399.6	51599.6	52799.6	53999.5	55199.5	56399.5	57599.5
Temp. [°C]	23	23.4	24.3	23.9	24.3	24.5	24.1	24.5	24.6	24.2	24.5	24.6	24.1	24.5	25.2	24.3	24.7	25	24.2	24.5	25	24.1	24.5	25.1	24.3	24.3	24.7	24.3	24.3	24.7	25.2	24.3	24.6	25.1	24.7	24.2	24.7	25.2	25.1	24.3	24.7	25.3	24.6	24.2	24.8	25.3	24.3	24.5	25.3
Donor repeat 1	117	119	119	115	118	117	118	117	116	118	118	116	116	119	117	117	118	115	116	116	115	114	113	114	112	113	113	109	113	113	109	105	105	105	102	104	105	103	99	103	104	103	100	104	101	101	101	102	101
Donor repeat 2	118	117	120	116	118	118	117	119	115	116	118	115	115	116	114	112	114	111	112	114	114	110	110	112	107	107	111	108	108	108	108	106	106	108	103	107	105	106	103	103	105	105	102	106	105	105	102	104	104
Donor repeat 3	121	117	118	116	117	114	115	118	113	115	116	112	113	115	114	112	113	114	110	113	114	111	111	111	109	110	108	107	109	110	108	108	110	108	106	106	108	108	103	107	107	106	101	104	106	105	103	106	106
Acceptor repeat 1	12	11	11	9	9	12	9	13	8	8	10	10	8	11	11	9	10	11	9	10	9	8	10	11	7	10	11	9	8	10	11	9	10	12	10	10	11	11	7	8	11	10	8	8	11	12	9	8	10
Acceptor repeat 2	13	9	11	9	11	9	10	10	9	9	11	9	9	11	10	10	12	11	9	10	10	9	10	11	7	11	10	9	11	10	10	9	9	11	9	9	10	11	8	8	11	13	8	11	9	12	9	10	12
Acceptor repeat 3	12	10	11	10	11	9	11	11	10	10	12	10	10	10	10	9	11	9	10	10	11	8	11	11	7	10	10	6	10	10	9	9	9	11	8	9	10	10	7	9	12	11	8	10	11	10	8	10	12
HTT repeat 1	62	59	62	62	62	63	61	60	57	58	61	55	58	57	55	55	57	53	53	51	52	49	48	48	45	47	47	42	43	43	41	40	41	41	37	38	38	39	36	37	37	38	32	36	36	35	33	34	35
HTT repeat 2	61	60	61	60	61	59	59	58	55	56	54	52	53	56	52	51	51	50	49	50	49	46	46	46	43	44	43	42	40	40	41	37	36	39	35	37	36	38	34	34	36	35	31	33	34	34	32	35	34
HTT repeat 3	59	59	62	61	62	61	60	62	61	62	62	60	58	59	56	55	57	53	55	53	53	51	50	51	45	47	48	43	45	44	43	42	42	42	39	41	39	40	38	38	36	39	35	36	39	37	35	37	36
HTT+Hsc70+Apg2+DNAJB1wt repeat 1	63	62	63	63	65	63	64	63	60	63	60	60	61	63	60	60	60	59	59	60	62	61	61	63	60	61	61	59	61	60	60	59	61	62	59	60	60	63	58	59	60	62	58	60	60	61	58	60	61
HTT+Hsc70+Apg2+DNAJB1wt repeat 2	61	62	64	62	65	64	64	63	62	63	64	62	62	61	62	59	59	59	57	61	59	58	58	59	57	59	57	57	58	58	58	56	57	59	56	56	57	59	55	56	58	59	56	57	57	58	56	58	58
HTT+Hsc70+Apg2+DNAJB1wt repeat 3	63	61	63	60	64	62	65	65	63	63	64	62	64	63	61	61	62	59	59	61	62	59	59	59	58	58	58	56	58	60	60	58	60	60	57	58	59	58	57	57	59	58	57	57	58	56	57	58	59
HTT+Hsc70+Apg2+DNAJB1-H244A repeat 1	62	64	65	64	65	63	62	63	61	60	63	60	61	61	59	59	60	57	58	55	56	54	53	52	49	51	51	47	48	49	46	44	45	47	42	42	42	43	38	39	40	41	37	40	40	39	39	39	39
HTT+Hsc70+Apg2+DNAJB1-H244A repeat 2	64	64	64	63	65	64	64	65	64	66	66	65	66	67	64	61	65	63	63	63	60	58	62	59	56	57	56	53	54	53	52	49	51	49	47	47	46	48	44	44	44	46	42	44	46	43	43	43	43
HTT+Hsc70+Apg2+DNAJB1-H244A repeat 3	63	63	64	63	64	64	64	65	64	65	66	64	66	66	65	62	65	62	61	62	61	56	58	56	52	52	51	46	48	47	46	45	47	46	41	43	44	42	41	39	41	43	40	39	41	39	38	39	38
HTT+Hsc70+Apg2+DNAJB1-H244R repeat 1	60	60	61	61	60	58	59	60	58	59	59	58	59	58	58	58	58	56	58	61	60	58	59	57	57	58	58	57	57	60	57	54	55	55	54	54	54	54	49	51	52	51	47	48	50	47	48	48	48
HTT+Hsc70+Apg2+DNAJB1-H244R repeat 2	62	61	62	62	61	59	60	61	57	58	60	57	61	59	57	59	58	58	60	61	58	58	58	59	57	58	58	54	57	58	55	54	57	55	52	52	55	54	49	52	52	51	48	50	49	48	47	49	48
HTT+Hsc70+Apg2+DNAJB1-H244R repeat 3	62	63	61	60	61	59	60	62	59	59	61	58	59	60	59	57	60	58	60	59	60	59	59	58	55	60	57	54	57	58	58	54	56	56	53	54	55	54	52	52	53	52	48	51	51	48	47	49	49
HTT+Hsc70+Apg2+DNAJB1-K242A repeat 1	63	64	64	62	64	63	65	65	64	63	66	61	63	64	63	65	65	63	63	65	65	60	61	65	61	63	64	61	62	63	63	63	64	63	60	60	62	61	58	61	63	65	57	61	62	60	60	59	59
HTT+Hsc70+Apg2+DNAJB1-K242A repeat 2	60	63	64	60	65	63	62	64	62	66	65	62	64	64	63	64	66	63	62	64	63	64	66	65	61	62	63	60	62	64	61	61	63	63	61	62	63	61	60	59	62	62	59	60	60	60	58	59	57
HTT+Hsc70+Apg2+DNAJB1-K242A repeat 3	62	63	63	63	64	62	62	64	64	62	64	62	63	64	61	60	63	63	61	62	64	62	63	64	61	61	65	59	60	63	62	61	62	63	59	62	63	62	58	60	62	62	57	59	61	59	59	60	60
HTT+Hsc70+Apg2+DNAJB1-K242R repeat 1	61	63	62	63	64	63	64	65	64	63	64	62	62	65	61	63	64	63	64	65	62	63	63	65	59	65	63	61	63	64	63	63	63	64	60	62	65	63	60	62	63	62	60	61	63	61	62	62	63
HTT+Hsc70+Apg2+DNAJB1-K242R repeat 2	61	62	63	62	64	64	62	63	63	62	66	62	63	65	64	63	64	63	63	64	64	62	63	62	60	61	65	60	61	63	64	61	63	64	61	61	62	64	59	61	63	61	60	62	61	63	62	60	63
HTT+Hsc70+Apg2+DNAJB1-K242R repeat 3	61	62	64	60	65	62	62	64	63	63	65	63	62	65	63	63	65	62	63	66	64	61	65	62	61	61	62	60	63	66	61	61	63	62	61	63	63	63	61	63	63	62	60	62	61	61	62	62	61
HTT+Hsc70+Apg2+DNAJB1-H244A 2X repeat 1	64	65	63	62	66	64	62	65	62	66	66	64	64	65	65	65	61	62	63	64	62	61	63	60	56	58	58	51	53	53	53	51	51	50	46	47	48	49	45	46	45	44	43	45	44	42	43	44	42
HTT+Hsc70+Apg2+DNAJB1-H244A 2X repeat 2	65	62	62	62	63	63	63	65	62	64	63	61	62	64	63	61	64	62	61	62	63	61	62	60	55	58	54	56	55	53	51	51	52	51	47	46	48	48	44	45	45	46	42	45	43	42	41	42	42
HTT+Hsc70+Apg2+DNAJB1-H244A 2X repeat 3	62	60	61	62	63	62	62	64	60	61	63	62	62	63	63	64	62	61	60	61	61	59	58	59	55	56	56	53	53	54	51	49	51	50	47	47	47	47	44	44	46	45	41	44	44	42	40	41	41
HTT+Hsc70+Apg2+DNAJB1-H244R 2X repeat 1	67	63	65	65	67	64	65	65	65	67	67	63	65	65	63	64	65	65	63	65	66	63	65	64	61	62	62	55	61	60	60	60	57	58	54	57	57	57	52	54	54	55	52	52	53	52	51	52	51
HTT+Hsc70+Apg2+DNAJB1-H244R 2X repeat 2	63	64	64	65	64	64	64	66	63	64	65	61	62	62	60	60	60	56	60	59	59	56	59	58	56	57	59	58	59	57	57	56	56	58	54	53	55	54	52	52	53	54	49	51	52	51	49	51	53
HTT+Hsc70+Apg2+DNAJB1-H244R 2X repeat 3	64	63	65	63	64	65	65	66	63	65	65	62	63	61	58	58	62	58	60	60	60	59	60	58	57	57	58	57	59	59	57	55	58	58	53	53	57	55	52	52	54	53	50	51	52	52	49	50	50
HTT+Hsc70+Apg2+DNAJB1-K242A 2X repeat 1	63	64	65	66	66	62	64	66	65	64	60	59	58	58	58	59	59	58	58	60	59	60	59	58	58	59	60	54	58	61	58	59	58	59	56	58	58	58	57	58	58	60	56	57	57	56	55	57	58
HTT+Hsc70+Apg2+DNAJB1-K242A 2X repeat 2	64	65	65	64	65	64	64	66	64	62	64	60	59	61	58	60	61	58	60	60	58	59	59	61	58	59	58	57	59	59	59	57	60	61	56	57	59	59	56	57	58	59	56	56	58	57	56	58	60
HTT+Hsc70+Apg2+DNAJB1-K242A 2X repeat 3	64	63	64	62	65	64	65	66	64	62	63	60	60	60	58	60	61	59	59	59	60	57	60	62	59	60	59	60	59	59	59	60	59	61	56	57	60	58	56	59	60	58	56	58	60	56	57	58	60
HTT+Hsc70+Apg2+DNAJB1-K242R 2X repeat 1	63	61	62	62	63	60	62	64	61	63	62	61	60	59	57	58	59	58	56	59	58	58	58	57	55	58	59	55	58	60	58	55	58	58	54	56	57	57	53	57	56	57	53	57	57	55	55	56	56
HTT+Hsc70+Apg2+DNAJB1-K242R 2X repeat 2	61	61	62	62	64	63	62	64	62	62	64	60	63	64	60	60	60	58	58	60	58	58	58	60	56	59	58	57	58	59	57	57	59	57	56	56	57	59	56	56	58	57	54	57	56	55	55	58	57
HTT+Hsc70+Apg2+DNAJB1-K242R 2X repeat 3	60	61	63	61	61	61	62	64	61	63	63	61	63	64	59	60	60	57	58	59	58	56	58	58	55	55	58	56	58	59	60	55	58	59	55	57	57	58	54	56	55	57	54	54	57	56	55	56	58
Blank 1	10	9	10	9	10	10	12	12	9	9	10	10	9	12	11	10	10	9	9	12	12	7	12	12	9	9	11	7	10	9	11	10	11	11	7	9	10	11	7	10	11	11	8	10	11	11	8	11	12
Blank 2	11	10	10	9	10	9	9	11	9	9	11	9	8	10	10	10	11	10	9	9	11	9	11	11	8	9	13	6	9	11	11	9	11	10	8	10	10	10	9	9	10	10	8	10	10	11	7	9	9
Blank 3	10	9	12	8	12	10	9	12	9	10	11	8	10	13	8	9	10	9	9	11	11	8	9	12	8	10	11	8	9	11	11	9	12	11	9	10	11	11	8	9	12	12	8	11	11	10	9	11	10
Acceptor
Cycle Nr.	1	2	3	4	5	6	7	8	9	10	11	12	13	14	15	16	17	18	19	20	21	22	23	24	25	26	27	28	29	30	31	32	33	34	35	36	37	38	39	40	41	42	43	44	45	46	47	48	49
Time [s]	0	1200	2400.1	3600	4800	6000.1	7200	8400	9600	10800	12000	13200	14400	15599.9	16800	17999.9	19199.9	20399.9	21599.9	22799.9	23999.9	25199.8	26399.8	27599.8	28799.8	29999.8	31199.8	32399.8	33599.8	34799.8	35999.7	37199.7	38399.7	39599.7	40799.7	41999.7	43199.7	44399.6	45599.7	46799.6	47999.6	49199.6	50399.6	51599.6	52799.6	53999.5	55199.5	56399.5	57599.5
Temp. [°C]	22.8	23.7	24.3	23.9	24.2	24.5	24	24.4	24.6	24.2	24.7	24.9	24.1	24.6	25.1	24.2	24.6	24.9	24.4	24.5	25.3	24.4	24.5	25	24.3	24.3	24.8	24.4	24.3	24.7	25.3	24.3	24.6	25.1	24.7	24.5	24.5	25.1	24.9	24.4	24.7	25.1	24.6	24.3	25.1	25.1	24.3	24.5	25.1
Donor repeat 1	37	37	37	35	37	35	34	38	37	35	35	35	37	37	36	37	37	37	36	35	35	35	36	37	34	36	38	34	37	36	36	35	37	36	36	36	38	37	35	37	38	39	36	38	39	38	39	41	43
Donor repeat 2	35	35	37	36	35	34	36	37	33	35	37	35	35	37	34	35	35	33	35	35	37	35	36	36	31	35	36	34	35	34	36	33	35	36	35	35	36	35	32	34	36	36	32	34	38	37	34	35	34
Donor repeat 3	37	35	37	34	39	35	36	37	34	35	36	34	35	36	35	33	36	34	35	37	38	33	36	36	34	35	36	35	36	36	36	34	38	38	33	36	37	36	35	36	35	36	34	35	36	37	36	36	37
Acceptor repeat 1	3711	3681	3663	3643	3667	3641	3639	3646	3615	3637	3634	3620	3631	3621	3601	3625	3613	3593	3620	3603	3575	3577	3564	3556	3532	3530	3529	3518	3484	3473	3437	3434	3407	3408	3366	3355	3324	3306	3268	3246	3229	3188	3163	3181	3135	3100	3108	3106	3079
Acceptor repeat 2	3655	3659	3625	3640	3641	3604	3626	3638	3615	3629	3623	3593	3601	3600	3604	3602	3595	3585	3584	3606	3582	3571	3564	3548	3549	3528	3486	3500	3462	3418	3404	3408	3377	3342	3228	3177	3174	3146	3117	3111	3075	3041	3033	3031	2990	2965	2966	2934	2924
Acceptor repeat 3	3689	3690	3629	3636	3630	3601	3588	3455	3433	3417	3398	3371	3365	3361	3325	3350	3321	3289	3304	3303	3282	3293	3286	3259	3250	3244	3220	3242	3228	3187	3178	3172	3167	3130	3116	3102	3089	3051	3038	3047	3024	2968	2968	2978	2929	2904	2911	2900	2862
HTT repeat 1	1822	1818	1795	1804	1794	1785	1769	1749	1710	1693	1677	1652	1662	1639	1636	1633	1622	1618	1616	1615	1594	1603	1582	1575	1575	1571	1561	1566	1556	1540	1533	1538	1528	1520	1509	1509	1505	1494	1482	1491	1479	1477	1471	1476	1470	1457	1463	1464	1453
HTT repeat 2	1813	1799	1781	1768	1763	1745	1690	1656	1601	1586	1552	1531	1538	1532	1519	1522	1521	1499	1512	1497	1485	1488	1482	1472	1465	1463	1448	1445	1447	1427	1423	1425	1420	1402	1390	1399	1394	1391	1372	1379	1375	1376	1367	1383	1370	1364	1367	1376	1368
HTT repeat 3	1799	1799	1778	1769	1780	1772	1775	1770	1772	1772	1768	1760	1736	1678	1655	1661	1653	1640	1648	1641	1624	1628	1618	1614	1611	1605	1597	1608	1610	1585	1568	1586	1579	1563	1556	1567	1558	1549	1540	1553	1548	1536	1535	1548	1531	1517	1535	1535	1520
HTT+Hsc70+Apg2+DNAJB1wt repeat 1	1930	1930	1910	1902	1887	1886	1873	1855	1834	1813	1801	1781	1784	1787	1770	1786	1789	1771	1781	1795	1784	1781	1784	1776	1785	1777	1777	1781	1779	1777	1775	1781	1782	1773	1765	1773	1785	1776	1768	1777	1776	1757	1773	1772	1763	1755	1765	1756	1757
HTT+Hsc70+Apg2+DNAJB1wt repeat 2	1905	1908	1881	1888	1897	1885	1876	1889	1872	1874	1848	1828	1835	1825	1788	1752	1738	1712	1727	1714	1709	1703	1702	1702	1701	1698	1693	1700	1698	1692	1692	1691	1701	1684	1684	1698	1689	1682	1667	1678	1667	1675	1664	1676	1665	1663	1665	1665	1667
HTT+Hsc70+Apg2+DNAJB1wt repeat 3	1897	1895	1888	1895	1875	1868	1878	1886	1868	1883	1875	1861	1885	1868	1827	1820	1793	1772	1775	1771	1757	1753	1758	1753	1732	1736	1731	1727	1731	1720	1707	1707	1708	1707	1685	1703	1691	1683	1687	1690	1686	1680	1673	1676	1677	1673	1671	1668	1671
HTT+Hsc70+Apg2+DNAJB1-H244A repeat 1	1924	1932	1905	1905	1902	1882	1873	1825	1797	1796	1790	1781	1783	1784	1758	1761	1745	1728	1739	1730	1713	1709	1692	1694	1681	1678	1665	1675	1660	1653	1650	1645	1641	1632	1627	1630	1623	1616	1598	1608	1607	1603	1591	1601	1588	1589	1589	1589	1585
HTT+Hsc70+Apg2+DNAJB1-H244A repeat 2	1934	1929	1925	1921	1917	1914	1915	1928	1909	1918	1920	1916	1924	1922	1918	1920	1916	1924	1924	1912	1905	1906	1898	1900	1891	1893	1890	1893	1888	1886	1870	1872	1874	1874	1859	1863	1851	1856	1839	1856	1858	1850	1847	1853	1844	1831	1833	1846	1826
HTT+Hsc70+Apg2+DNAJB1-H244A repeat 3	1929	1916	1907	1913	1919	1905	1906	1914	1902	1910	1913	1901	1912	1908	1893	1909	1904	1877	1886	1871	1852	1816	1793	1771	1731	1724	1704	1690	1691	1674	1667	1676	1659	1651	1648	1649	1644	1628	1616	1629	1616	1613	1607	1615	1612	1602	1604	1604	1593
HTT+Hsc70+Apg2+DNAJB1-H244R repeat 1	1888	1887	1865	1849	1781	1757	1756	1756	1739	1756	1752	1748	1759	1747	1742	1751	1746	1741	1752	1753	1736	1740	1746	1733	1740	1745	1737	1734	1741	1738	1730	1738	1739	1732	1729	1730	1726	1717	1716	1716	1710	1708	1715	1708	1706	1687	1704	1702	1701
HTT+Hsc70+Apg2+DNAJB1-H244R repeat 2	1914	1906	1875	1859	1778	1752	1759	1765	1751	1752	1758	1743	1754	1763	1750	1747	1753	1743	1756	1763	1746	1759	1752	1752	1749	1750	1745	1750	1750	1736	1733	1738	1744	1741	1730	1734	1733	1732	1711	1727	1725	1722	1720	1724	1720	1702	1714	1719	1715
HTT+Hsc70+Apg2+DNAJB1-H244R repeat 3	1939	1930	1890	1827	1797	1778	1793	1781	1782	1783	1773	1785	1780	1771	1767	1780	1780	1761	1789	1780	1770	1779	1772	1761	1766	1777	1760	1779	1764	1755	1758	1759	1762	1756	1743	1751	1752	1741	1740	1740	1734	1731	1741	1734	1722	1723	1725	1724	1718
HTT+Hsc70+Apg2+DNAJB1-K242A repeat 1	1956	1951	1927	1950	1933	1927	1934	1948	1933	1935	1930	1930	1928	1928	1922	1924	1930	1933	1939	1921	1925	1928	1922	1925	1928	1930	1920	1926	1923	1918	1917	1924	1915	1916	1902	1922	1918	1903	1916	1921	1905	1910	1905	1909	1903	1888	1903	1906	1896
HTT+Hsc70+Apg2+DNAJB1-K242A repeat 2	1949	1950	1922	1920	1926	1916	1914	1934	1909	1920	1922	1911	1915	1919	1909	1914	1918	1907	1911	1918	1904	1908	1920	1904	1915	1919	1917	1902	1905	1906	1904	1912	1901	1910	1882	1911	1900	1890	1894	1907	1896	1891	1885	1893	1889	1879	1895	1891	1886
HTT+Hsc70+Apg2+DNAJB1-K242A repeat 3	1942	1929	1923	1918	1912	1919	1921	1920	1906	1918	1918	1907	1910	1907	1911	1907	1916	1907	1910	1922	1906	1910	1910	1906	1902	1903	1908	1901	1903	1905	1890	1907	1902	1899	1891	1903	1895	1894	1891	1894	1887	1887	1877	1895	1883	1873	1889	1890	1884
HTT+Hsc70+Apg2+DNAJB1-K242R repeat 1	1917	1924	1896	1898	1900	1894	1894	1901	1886	1895	1901	1886	1894	1902	1887	1888	1897	1891	1893	1893	1883	1898	1893	1886	1890	1888	1894	1893	1893	1884	1879	1893	1890	1886	1884	1895	1890	1878	1880	1889	1883	1877	1886	1882	1884	1867	1880	1889	1878
HTT+Hsc70+Apg2+DNAJB1-K242R repeat 2	1914	1902	1885	1890	1897	1884	1888	1880	1880	1894	1879	1874	1888	1881	1875	1882	1876	1877	1886	1881	1869	1878	1878	1875	1867	1867	1871	1871	1870	1860	1852	1870	1859	1862	1842	1868	1859	1853	1845	1860	1854	1851	1848	1857	1845	1843	1853	1857	1845
HTT+Hsc70+Apg2+DNAJB1-K242R repeat 3	1926	1914	1899	1898	1904	1896	1898	1886	1883	1900	1895	1896	1895	1892	1884	1890	1889	1895	1897	1892	1891	1889	1895	1894	1881	1879	1891	1887	1888	1880	1878	1887	1882	1873	1869	1891	1883	1872	1859	1877	1867	1869	1876	1872	1872	1846	1872	1871	1867
HTT+Hsc70+Apg2+DNAJB1-H244A 2X repeat 1	1857	1851	1835	1841	1846	1848	1840	1852	1849	1864	1850	1854	1849	1850	1849	1855	1860	1851	1853	1859	1836	1848	1845	1830	1837	1828	1825	1823	1820	1815	1805	1814	1811	1796	1788	1806	1792	1787	1778	1786	1782	1784	1777	1795	1775	1765	1781	1786	1771
HTT+Hsc70+Apg2+DNAJB1-H244A 2X repeat 2	1841	1836	1828	1829	1842	1825	1838	1834	1833	1840	1841	1837	1849	1831	1827	1840	1824	1834	1840	1837	1818	1833	1821	1812	1810	1817	1812	1802	1805	1795	1794	1799	1789	1784	1775	1794	1779	1775	1767	1777	1774	1764	1767	1771	1761	1747	1760	1760	1760
HTT+Hsc70+Apg2+DNAJB1-H244A 2X repeat 3	1807	1815	1797	1800	1807	1806	1815	1815	1807	1814	1810	1803	1815	1814	1800	1811	1808	1807	1815	1805	1801	1800	1800	1792	1785	1795	1789	1792	1788	1774	1761	1770	1762	1761	1751	1765	1760	1747	1739	1755	1745	1752	1732	1744	1739	1730	1741	1744	1734
HTT+Hsc70+Apg2+DNAJB1-H244R 2X repeat 1	2020	2009	1998	2000	2006	1992	1990	1998	1991	2010	1993	1985	1982	1966	1966	1956	1956	1946	1948	1940	1930	1930	1922	1904	1900	1887	1871	1865	1848	1827	1822	1808	1794	1796	1802	1790	1792	1779	1765	1770	1765	1756	1758	1770	1752	1752	1758	1759	1751
HTT+Hsc70+Apg2+DNAJB1-H244R 2X repeat 2	1982	1961	1960	1959	1962	1960	1962	1969	1955	1960	1927	1896	1872	1857	1823	1806	1798	1788	1790	1787	1769	1779	1779	1774	1766	1770	1775	1770	1771	1766	1760	1758	1761	1756	1733	1740	1741	1731	1724	1732	1723	1728	1715	1719	1725	1710	1716	1714	1713
HTT+Hsc70+Apg2+DNAJB1-H244R 2X repeat 3	1977	1978	1957	1956	1955	1956	1969	1969	1958	1964	1939	1918	1895	1829	1799	1793	1788	1785	1793	1782	1773	1780	1777	1776	1771	1768	1778	1769	1775	1764	1757	1764	1761	1767	1739	1750	1738	1730	1728	1740	1735	1728	1715	1732	1722	1710	1717	1727	1710
HTT+Hsc70+Apg2+DNAJB1-K242A 2X repeat 1	2004	2004	1982	1985	1984	1983	1984	1982	1963	1958	1816	1774	1782	1774	1767	1778	1783	1765	1772	1777	1762	1766	1765	1767	1763	1764	1766	1767	1773	1774	1758	1767	1765	1760	1743	1747	1745	1740	1736	1748	1743	1740	1737	1747	1742	1726	1733	1748	1742
HTT+Hsc70+Apg2+DNAJB1-K242A 2X repeat 2	1992	1991	1966	1963	1967	1967	1962	1961	1933	1909	1885	1833	1809	1801	1775	1783	1790	1781	1795	1787	1768	1775	1773	1773	1774	1772	1770	1770	1783	1776	1772	1777	1775	1776	1744	1759	1753	1753	1743	1757	1749	1738	1745	1760	1746	1736	1744	1750	1743
HTT+Hsc70+Apg2+DNAJB1-K242A 2X repeat 3	1985	1981	1969	1967	1976	1961	1966	1980	1949	1953	1924	1860	1814	1813	1789	1799	1801	1790	1790	1794	1782	1794	1787	1784	1778	1795	1796	1793	1794	1787	1779	1788	1785	1785	1761	1776	1769	1765	1753	1768	1769	1759	1758	1770	1763	1749	1763	1766	1769
HTT+Hsc70+Apg2+DNAJB1-K242R 2X repeat 1	1855	1850	1827	1834	1827	1830	1830	1838	1836	1833	1828	1790	1739	1718	1698	1703	1700	1690	1693	1695	1688	1686	1698	1694	1680	1680	1692	1688	1693	1686	1670	1679	1678	1684	1657	1667	1667	1665	1651	1662	1659	1655	1644	1668	1649	1650	1656	1658	1656
HTT+Hsc70+Apg2+DNAJB1-K242R 2X repeat 2	1872	1878	1858	1862	1864	1858	1862	1876	1848	1865	1864	1849	1859	1851	1813	1777	1746	1743	1731	1721	1718	1728	1720	1721	1712	1724	1724	1715	1719	1710	1711	1708	1716	1709	1695	1698	1702	1690	1688	1694	1686	1686	1675	1688	1683	1676	1683	1690	1685
HTT+Hsc70+Apg2+DNAJB1-K242R 2X repeat 3	1866	1870	1846	1848	1845	1847	1851	1851	1845	1852	1846	1843	1838	1844	1799	1793	1751	1723	1717	1703	1703	1699	1698	1703	1702	1698	1713	1707	1698	1691	1686	1692	1698	1686	1674	1688	1682	1672	1667	1669	1678	1664	1668	1676	1665	1657	1666	1673	1669
Blank 1	21	22	22	21	23	21	22	24	22	22	23	23	23	22	22	22	22	22	22	23	24	20	24	24	19	24	23	21	20	22	21	22	23	24	20	22	23	22	22	22	23	24	22	22	22	22	20	23	22
Blank 2	23	22	22	22	22	22	22	23	21	22	24	22	22	23	20	22	23	21	22	22	24	21	22	22	20	23	22	21	20	23	22	21	23	23	21	22	22	25	20	21	21	22	20	22	24	23	22	22	25
Blank 3	22	23	23	21	23	23	23	23	22	21	24	22	22	23	23	21	24	22	20	24	22	22	22	23	21	23	23	20	23	23	23	20	21	23	22	22	23	23	21	21	23	22	21	19	23	23	22	22	22
FRET
Cycle Nr.	1	2	3	4	5	6	7	8	9	10	11	12	13	14	15	16	17	18	19	20	21	22	23	24	25	26	27	28	29	30	31	32	33	34	35	36	37	38	39	40	41	42	43	44	45	46	47	48	49
Time [s]	0	1200	2400.1	3600	4800	6000	7200	8400	9600	10800	12000	13200	14399.9	15599.9	16799.9	17999.9	19199.9	20399.9	21599.9	22799.9	23999.9	25199.8	26399.8	27599.8	28799.8	29999.8	31199.8	32399.8	33599.7	34799.8	35999.7	37199.7	38399.7	39599.7	40799.7	41999.7	43199.7	44399.6	45599.6	46799.6	47999.6	49199.6	50399.6	51599.6	52799.6	53999.5	55199.5	56399.5	57599.5
Temp. [°C]	22.9	23.4	24.4	23.6	24.3	24.4	24.2	24.6	24.5	24.3	24.7	24.8	24.1	24.7	24.7	24.1	24.4	24.7	24.4	24.4	25.1	24.3	24.4	24.9	24.4	24.6	24.7	24.3	24.3	24.7	25.2	24.5	24.5	24.9	24.9	24.2	24.6	25.3	25.2	24.3	24.9	25.1	24.7	24.5	24.7	25.3	24.3	24.4	25.2
Donor repeat 1	519	518	519	515	519	518	522	520	515	523	522	519	518	522	517	523	524	517	523	523	515	522	521	516	513	518	514	515	517	514	497	492	490	485	480	484	484	481	474	482	484	478	473	482	481	478	480	487	483
Donor repeat 2	522	523	517	518	523	517	519	519	512	516	514	507	512	513	505	513	512	506	508	506	503	503	503	504	498	502	499	499	506	499	497	499	501	499	495	499	500	492	491	496	497	493	493	497	497	491	492	496	495
Donor repeat 3	520	520	518	513	512	507	512	510	506	514	510	503	510	509	505	510	508	507	508	506	505	507	509	503	503	507	505	503	505	506	502	501	503	503	497	500	500	498	496	500	500	493	492	497	499	497	496	500	495
Acceptor repeat 1	250	248	242	239	241	236	237	238	233	236	238	235	235	234	234	236	236	233	235	236	235	232	236	238	237	238	239	234	236	235	234	235	234	236	232	234	231	231	227	228	228	227	224	224	225	220	223	223	222
Acceptor repeat 2	248	248	243	238	241	235	236	238	233	234	235	234	236	236	233	236	235	233	234	238	238	234	235	239	233	237	240	234	235	237	234	234	234	233	230	229	229	228	233	234	232	231	229	232	233	230	230	229	228
Acceptor repeat 3	253	246	245	240	240	236	236	232	226	226	227	226	225	227	224	225	225	224	226	225	225	224	229	229	228	228	230	230	228	231	232	232	231	233	230	232	231	232	227	228	232	228	226	228	228	226	225	224	227
HTT repeat 1	543	503	468	446	431	417	413	408	395	397	392	391	402	407	417	431	448	467	495	521	548	576	607	630	665	694	719	736	762	775	791	806	827	835	839	858	869	875	881	894	898	901	906	919	914	916	935	930	936
HTT repeat 2	541	496	461	441	426	413	400	391	374	379	372	373	383	387	396	415	427	450	476	495	523	551	576	603	631	654	674	694	715	731	741	758	775	779	789	802	809	821	819	835	847	842	854	866	861	867	877	882	884
HTT repeat 3	532	496	465	445	428	417	413	413	402	410	412	414	416	418	421	442	455	475	505	531	557	596	623	654	683	712	734	759	786	803	813	844	854	864	867	894	900	906	912	935	937	935	947	959	960	954	975	977	977
HTT+Hsc70+Apg2+DNAJB1wt repeat 1	573	533	497	473	457	445	440	432	420	420	411	409	410	409	404	407	409	406	409	409	405	406	409	407	407	407	405	405	407	405	400	403	409	406	400	405	403	402	402	407	402	404	399	404	402	399	403	406	402
HTT+Hsc70+Apg2+DNAJB1wt repeat 2	565	524	495	476	461	449	445	436	429	431	428	420	419	415	406	401	400	393	399	397	390	393	394	393	390	394	393	389	393	388	385	389	393	390	386	386	388	388	383	388	386	383	385	387	387	384	387	388	388
HTT+Hsc70+Apg2+DNAJB1wt repeat 3	562	523	491	472	460	442	446	439	430	435	428	431	431	426	417	416	412	406	408	404	404	406	404	400	399	400	394	398	397	396	392	392	393	390	388	391	390	387	386	387	390	386	383	391	388	380	389	392	388
HTT+Hsc70+Apg2+DNAJB1-H244A repeat 1	591	560	526	505	487	467	465	449	435	442	437	436	442	446	445	458	466	473	492	506	525	550	580	604	632	658	681	710	733	751	768	797	812	824	846	862	872	879	884	907	911	928	935	948	946	947	967	973	977
HTT+Hsc70+Apg2+DNAJB1-H244A repeat 2	593	566	528	511	493	480	474	472	460	470	468	464	471	477	477	494	504	513	536	556	582	606	635	666	700	738	768	799	826	845	868	899	920	932	952	979	993	1005	1019	1034	1048	1056	1073	1084	1095	1089	1120	1128	1126
HTT+Hsc70+Apg2+DNAJB1-H244A repeat 3	593	566	526	510	491	473	476	468	461	466	465	460	471	475	477	489	497	504	529	544	562	582	607	623	644	675	695	720	748	760	775	804	826	836	851	876	882	890	900	920	925	934	938	961	962	960	980	982	985
HTT+Hsc70+Apg2+DNAJB1-H244R repeat 1	557	517	477	453	427	413	411	406	401	401	400	396	404	400	397	404	402	397	404	406	404	409	412	418	421	431	439	446	457	467	476	493	513	525	539	561	578	593	612	631	649	665	683	703	716	731	747	768	775
HTT+Hsc70+Apg2+DNAJB1-H244R repeat 2	555	521	481	459	428	412	413	408	400	400	402	398	401	403	400	404	401	400	404	405	404	410	411	418	425	431	438	446	458	466	476	497	512	520	537	563	578	593	609	630	647	658	676	699	712	725	747	762	774
HTT+Hsc70+Apg2+DNAJB1-H244R repeat 3	562	525	484	450	432	418	415	412	405	409	408	402	410	406	399	404	408	403	409	409	409	415	418	420	426	432	442	450	466	472	479	500	515	526	545	565	585	595	614	644	661	667	689	701	723	729	754	775	785
HTT+Hsc70+Apg2+DNAJB1-K242A repeat 1	561	515	476	459	450	440	440	437	432	437	436	431	439	436	433	437	440	437	441	444	442	439	444	444	443	448	447	449	453	454	450	457	462	465	462	474	476	477	484	490	501	502	510	526	533	531	547	557	566
HTT+Hsc70+Apg2+DNAJB1-K242A repeat 2	560	511	476	457	447	437	438	435	431	435	432	430	434	433	430	436	435	434	439	440	435	439	441	444	437	446	443	443	448	448	447	453	457	457	454	467	471	471	474	484	493	498	501	515	520	522	535	545	554
HTT+Hsc70+Apg2+DNAJB1-K242A repeat 3	555	511	474	461	445	438	437	431	429	431	432	427	434	431	429	435	436	432	440	434	438	438	442	443	438	443	445	442	449	448	445	453	457	456	453	466	468	475	474	488	494	496	501	513	522	525	535	549	556
HTT+Hsc70+Apg2+DNAJB1-K242R repeat 1	570	527	492	469	459	448	444	437	432	438	434	427	437	438	431	434	436	430	437	437	435	441	439	438	438	442	444	440	446	444	441	444	446	445	442	448	449	446	450	453	455	453	453	460	462	457	463	468	468
HTT+Hsc70+Apg2+DNAJB1-K242R repeat 2	566	525	488	472	457	441	441	438	430	436	434	428	432	433	428	433	432	431	435	435	433	433	435	435	437	439	437	437	437	438	433	441	441	441	438	446	449	445	441	449	450	451	450	456	456	452	455	460	461
HTT+Hsc70+Apg2+DNAJB1-K242R repeat 3	570	525	491	473	457	448	445	440	431	435	435	431	436	433	429	438	437	431	437	437	435	439	443	439	441	444	442	444	446	446	442	444	449	449	442	450	454	452	445	455	454	457	456	461	464	460	466	469	469
H8	571	531	495	477	464	448	444	437	431	432	430	423	425	424	412	410	398	396	397	398	396	398	398	398	396	397	398	397	401	397	397	395	390	390	381	387	387	385	382	387	387	385	380	387	385	382	384	389	388
H9	564	526	494	474	458	448	443	433	428	433	431	425	430	426	422	425	427	421	424	425	425	422	422	421	417	414	406	402	401	399	393	396	387	383	376	381	381	377	375	380	382	375	376	380	378	373	380	380	375
H10	566	536	501	479	465	450	447	445	432	438	436	430	431	433	427	431	430	423	433	430	429	429	430	425	427	432	427	423	428	422	414	414	410	401	392	389	390	386	381	386	386	383	381	387	386	382	384	387	383
HTT+Hsc70+Apg2+DNAJB1-H244A 2X repeat 1	587	557	524	507	492	476	472	470	465	469	466	463	469	475	470	491	491	496	520	533	546	572	596	624	654	684	707	741	770	795	819	851	872	891	911	938	953	973	985	1007	1017	1023	1042	1056	1068	1068	1088	1096	1107
HTT+Hsc70+Apg2+DNAJB1-H244A 2X repeat 2	582	555	527	502	491	471	473	466	460	466	465	458	469	470	470	481	491	497	512	530	548	569	593	618	649	678	703	735	767	792	811	839	867	884	902	930	951	963	971	1000	1010	1013	1038	1046	1060	1056	1080	1090	1092
HTT+Hsc70+Apg2+DNAJB1-H244A 2X repeat 3	576	552	519	502	485	471	469	462	456	459	460	454	464	465	465	476	484	486	505	519	534	560	583	605	640	664	692	716	751	776	797	834	855	874	889	915	930	953	959	985	993	1005	1019	1035	1043	1046	1067	1074	1082
HTT+Hsc70+Apg2+DNAJB1-H244R 2X repeat 1	586	549	510	494	477	462	462	458	450	448	448	443	445	444	438	440	438	437	439	443	438	439	446	444	449	452	456	457	466	470	474	484	497	504	514	528	543	554	559	582	595	608	619	639	649	660	675	690	703
HTT+Hsc70+Apg2+DNAJB1-H244R 2X repeat 2	581	538	505	485	473	459	453	448	445	447	437	431	427	423	410	411	410	407	410	413	409	415	420	420	421	429	435	439	452	457	463	476	489	497	500	520	532	544	553	575	584	598	612	626	638	648	669	681	692
HTT+Hsc70+Apg2+DNAJB1-H244R 2X repeat 3	581	545	506	487	477	461	458	453	446	446	441	433	432	419	411	412	413	409	412	411	411	416	419	417	425	430	437	440	449	455	459	475	488	497	500	521	533	545	553	573	587	595	608	630	641	648	670	677	689
HTT+Hsc70+Apg2+DNAJB1-K242A 2X repeat 1	589	550	514	495	481	468	461	458	447	448	420	407	413	409	405	405	409	403	405	404	404	405	404	404	404	406	403	406	407	406	401	404	407	405	399	405	404	404	405	412	410	407	415	414	417	417	421	427	430
HTT+Hsc70+Apg2+DNAJB1-K242A 2X repeat 2	588	546	508	492	475	459	458	451	440	438	431	415	416	410	403	414	411	404	408	408	405	406	407	403	406	408	405	404	408	406	402	407	408	409	399	408	406	410	406	412	411	412	413	421	421	418	428	434	433
HTT+Hsc70+Apg2+DNAJB1-K242A 2X repeat 3	584	545	511	489	475	458	456	451	444	444	437	419	415	415	408	413	409	405	408	408	407	409	406	407	404	410	406	405	410	407	400	410	412	408	402	410	409	407	403	412	416	410	415	419	420	419	432	432	431
HTT+Hsc70+Apg2+DNAJB1-K242R 2X repeat 1	563	520	487	467	454	438	436	433	427	432	429	419	414	409	402	404	405	400	404	407	399	403	405	404	404	405	406	406	411	406	405	407	408	408	401	406	409	406	405	412	411	412	409	417	416	412	421	424	421
HTT+Hsc70+Apg2+DNAJB1-K242R 2X repeat 2	566	526	493	474	460	444	446	439	432	438	435	426	436	431	424	416	413	408	411	407	407	411	411	407	408	413	411	411	412	415	409	416	420	418	407	412	415	412	411	421	418	417	418	422	423	421	428	428	427
HTT+Hsc70+Apg2+DNAJB1-K242R 2X repeat 3	563	527	490	474	456	444	443	438	431	433	432	428	432	430	420	424	414	405	412	408	402	408	407	406	411	412	408	410	415	408	407	416	413	414	406	412	413	413	411	417	419	418	419	425	421	423	428	431	429
Blank 1	89	87	85	86	85	84	83	85	83	84	85	82	85	85	82	84	85	83	84	85	85	83	85	85	83	84	85	83	84	85	85	81	83	84	81	82	84	83	81	84	84	83	81	84	84	83	82	84	84
Blank 2	84	88	88	84	87	85	84	83	81	82	83	84	85	85	83	84	85	83	84	86	84	81	83	86	82	85	84	81	84	84	82	83	84	85	81	83	84	83	82	82	85	85	81	82	84	85	83	84	84
Blank 3	85	86	85	84	85	83	85	86	82	85	85	81	83	86	85	82	85	83	84	86	84	84	86	86	82	85	87	85	82	84	83	82	85	85	81	83	83	83	82	85	83	84	82	85	84	84	84	84	84
INDEPENDENT EXPERIMENT 2
Application: Tecan i-control				Tecan i-control , 1.10.4.0
Device: infinite 200Pro				Serial number: 1407001000				Serial number of connected stacker:
Firmware: V_3.37_07/12_Infinite (Jul 20 2012/13.56.47)				MAI, V_3.37_07/12_Infinite (Jul 20 2012/13.56.47)
Date:	06.12.2019
Time:	15:39:42
System				PCN024
User				FMPINTRA\ayala.saramaria
Plate				Corning 384 Flat Bottom Black Polystyrol Catalog No.: 3655/3711 [COS384fb.pdfx]
Plate-ID (Stacker)
Wait (Plate)				Off	Target Temperature: 24 °C
List of actions in this measurement script:
Kinetic
Fluorescence
Fluorescence
Fluorescence
3 Labels
Kinetic Measurement
Kinetic Cycles				1000
Interval Time				00:20:00
Mode				Fluorescence Top Reading
Excitation Wavelength				430	nm
Emission Wavelength				485	nm
Excitation Bandwidth				20	nm
Emission Bandwidth				20	nm
Gain				50	Manual
Number of Flashes				10
Integration Time				20	µs
Lag Time				0	µs
Settle Time				0	ms
Mirror (Automatic)				50% Mirror
Mode				Fluorescence Top Reading
Excitation Wavelength				485	nm
Emission Wavelength				535	nm
Excitation Bandwidth				20	nm
Emission Bandwidth				25	nm
Gain				50	Manual
Number of Flashes				10
Integration Time				20	µs
Lag Time				0	µs
Settle Time				0	ms
Mirror (Automatic)				Dichroic 510 (e.g. fluorescein)
Mode				Fluorescence Top Reading
Excitation Wavelength				430	nm
Emission Wavelength				535	nm
Excitation Bandwidth				20	nm
Emission Bandwidth				25	nm
Gain				50	Manual
Number of Flashes				10
Integration Time				20	µs
Lag Time				0	µs
Settle Time				0	ms
Mirror (Automatic)				Dichroic 510 (e.g. fluorescein)
Part of Plate				J2-L22; M2-M10
Start Time:	06.12.2019 15:39:42
Donor
Cycle Nr.	1	2	3	4	5	6	7	8	9	10	11	12	13	14	15	16	17	18	19	20	21	22	23	24	25	26	27	28	29	30	31	32	33	34	35	36	37	38	39	40	41	42	43	44	45	46	47	48	49
Time [s]	0	1200	2399.9	3599.9	4799.8	5999.8	7199.9	8399.9	9599.9	10799.9	11999.9	13199.9	14399.9	15599.8	16799.8	17999.8	19199.8	20399.8	21599.8	22799.7	23999.7	25199.8	26399.7	27599.7	28799.7	29999.7	31199.7	32399.7	33599.6	34799.6	35999.6	37199.6	38399.6	39599.6	40799.6	41999.6	43199.6	44399.5	45599.5	46799.5	47999.5	49199.5	50399.5	51599.5	52799.5	53999.5	55199.4	56399.4	57599.4
Temp. [°C]	24.4	23.8	24.2	24.4	24.2	24.6	24.2	24.3	24.6	24.1	24.5	24.5	24.3	24.6	24.2	24.3	24.9	24.3	24.3	24.7	24.3	24.3	25.1	24.3	24.4	24.7	24.6	24.3	25.1	24.3	24.4	24.9	24.7	24.3	24.7	25	24.4	24.6	25.1	24.2	24.6	25.2	24.3	24.6	24.9	24.5	24.4	24.6	24.8
Donor repeat 1	155	157	150	145	149	150	146	148	147	146	148	142	146	145	142	147	146	141	144	143	141	143	140	140	139	141	135	138	139	137	138	139	133	134	136	132	135	133	133	132	132	133	130	133	133	129	131	130	127
Donor repeat 2	154	152	155	150	153	154	151	150	145	142	144	140	141	144	141	142	141	138	142	140	139	140	139	135	138	137	135	135	136	132	136	135	131	131	134	129	131	131	131	130	130	130	129	129	129	126	128	127	125
Donor repeat 3	152	151	151	153	154	155	148	154	150	151	152	150	152	152	149	151	150	146	152	150	145	147	146	142	145	145	142	144	143	140	141	143	136	140	140	136	136	137	135	138	136	136	135	136	136	131	134	133	131
Acceptor repeat 1	13	11	12	9	11	13	12	13	11	11	12	7	11	13	11	12	13	7	10	13	9	12	13	8	11	13	10	12	14	9	12	13	12	12	12	12	10	13	12	10	12	13	14	11	13	11	12	13	10
Acceptor repeat 2	13	8	12	10	11	12	8	12	11	10	12	10	10	13	9	12	13	9	12	12	10	12	14	9	11	12	10	11	12	10	13	13	10	12	12	10	12	14	12	10	13	11	10	12	12	9	11	12	10
Acceptor repeat 3	12	9	12	11	8	13	11	11	11	10	12	8	11	13	11	13	13	10	12	13	8	13	12	9	13	14	10	10	12	10	12	13	9	11	12	11	11	12	12	11	12	14	10	12	13	11	13	12	11
HTT repeat 1	74	74	78	76	80	78	76	79	76	77	77	81	79	79	74	75	75	72	71	70	67	65	65	62	61	63	58	58	58	54	54	57	51	52	52	50	50	50	50	48	50	49	47	48	48	46	46	47	45
HTT repeat 2	74	72	77	75	77	79	77	79	78	78	76	72	72	75	71	71	73	70	68	70	64	67	65	61	60	60	53	55	56	54	52	55	51	50	51	50	48	49	46	46	48	47	45	48	46	45	44	45	43
HTT repeat 3	74	72	76	73	76	78	75	78	76	77	78	74	76	78	75	75	77	74	74	73	68	69	69	65	64	64	59	60	61	55	58	59	54	56	55	55	51	53	52	51	51	52	47	51	52	46	46	48	47
HTT+Hsc70+Apg2+DNAJB1wt repeat 1	76	77	77	79	79	80	77	80	78	78	79	81	79	81	77	80	81	77	80	82	78	80	79	77	79	80	77	79	80	77	78	79	77	80	79	76	77	79	79	78	80	81	77	79	80	76	77	78	77
HTT+Hsc70+Apg2+DNAJB1wt repeat 2	78	77	80	78	79	82	79	80	78	79	80	79	81	82	78	82	82	80	81	82	80	80	81	79	79	82	77	82	82	77	81	82	79	80	82	78	82	80	79	82	82	81	77	81	80	78	79	79	78
HTT+Hsc70+Apg2+DNAJB1wt repeat 3	77	76	80	80	84	82	77	82	79	81	81	78	80	81	78	78	81	77	79	81	76	78	80	77	78	80	76	81	80	75	79	77	72	73	75	71	74	74	72	72	74	74	71	73	75	70	74	73	70
HTT+Hsc70+Apg2+DNAJB1-H244A repeat 1	80	79	82	83	84	84	83	85	82	85	84	83	84	84	82	82	83	79	81	83	77	79	79	72	76	73	70	72	70	67	67	68	64	64	65	60	60	61	60	58	60	59	56	57	58	53	57	57	54
HTT+Hsc70+Apg2+DNAJB1-H244A repeat 2	81	80	82	80	81	84	82	84	82	85	85	82	83	85	82	83	84	82	84	82	79	79	80	75	75	75	70	70	71	66	67	69	64	66	64	63	62	63	59	59	60	60	58	59	59	57	56	57	55
HTT+Hsc70+Apg2+DNAJB1-H244A repeat 3	77	75	80	77	80	81	81	81	80	81	83	78	82	81	78	80	81	76	80	79	77	76	77	73	73	72	68	67	68	64	64	64	63	63	64	59	61	60	58	57	58	58	55	57	56	53	54	55	52
HTT+Hsc70+Apg2+DNAJB1-H244R repeat 1	77	77	80	78	79	81	78	83	79	79	83	78	82	82	79	81	83	80	80	82	79	82	81	80	81	82	79	81	81	78	80	80	77	78	80	76	76	77	76	75	78	74	71	73	75	67	70	72	67
HTT+Hsc70+Apg2+DNAJB1-H244R repeat 2	77	76	79	80	80	81	81	78	77	77	77	71	75	75	72	75	75	73	74	74	71	73	74	69	71	74	69	73	73	70	73	73	69	71	72	70	69	69	69	67	67	67	67	65	67	63	62	64	60
HTT+Hsc70+Apg2+DNAJB1-H244R repeat 3	80	77	78	78	79	81	78	80	78	81	82	76	81	81	80	81	79	78	81	81	79	81	82	77	80	81	78	79	79	77	81	78	77	76	79	76	76	77	73	73	75	75	71	72	73	67	72	70	68
HTT+Hsc70+Apg2+DNAJB1-K242A repeat 1	79	78	82	78	81	82	80	84	82	80	82	79	84	84	78	82	84	81	81	82	82	82	81	80	80	81	81	81	82	79	83	83	80	82	83	81	82	82	81	82	83	81	78	80	81	80	81	81	78
HTT+Hsc70+Apg2+DNAJB1-K242A repeat 2	79	78	81	79	80	83	82	83	81	83	85	78	82	83	80	82	81	82	82	82	80	83	83	80	82	85	79	83	83	80	81	82	82	81	83	80	78	83	80	81	81	81	81	81	80	78	82	80	78
HTT+Hsc70+Apg2+DNAJB1-K242A repeat 3	77	78	81	81	81	83	79	83	81	81	83	81	81	82	80	83	83	80	81	83	78	81	82	80	80	82	79	81	81	78	81	82	78	81	82	79	81	81	81	79	82	80	78	81	80	76	80	80	77
HTT+Hsc70+Apg2+DNAJB1-K242R repeat 1	79	79	81	80	83	83	82	84	82	86	85	81	84	84	82	84	84	81	83	85	80	83	84	81	84	85	80	85	85	82	85	83	82	82	84	83	85	83	83	81	83	85	79	82	81	80	84	83	81
HTT+Hsc70+Apg2+DNAJB1-K242R repeat 2	78	76	79	78	81	82	81	81	79	80	82	79	80	80	80	80	82	78	81	83	80	80	84	81	82	81	80	82	82	79	81	82	79	79	81	77	79	81	79	79	82	82	79	81	81	79	81	80	78
HTT+Hsc70+Apg2+DNAJB1-K242R repeat 3	81	79	82	79	82	82	83	84	82	84	84	81	83	85	84	86	86	86	84	85	82	83	84	83	83	85	81	83	83	82	83	84	81	83	84	84	81	84	82	81	83	83	83	82	85	81	83	83	82
HTT+Hsc70+Apg2+DNAJB1-H244A 2X repeat 1	79	78	79	77	81	82	80	83	80	81	82	81	83	82	84	82	82	78	81	82	77	80	80	75	75	77	71	71	72	68	68	68	62	65	66	61	62	62	60	59	59	60	56	58	57	54	55	56	54
HTT+Hsc70+Apg2+DNAJB1-H244A 2X repeat 2	81	78	80	79	79	84	80	84	82	81	83	80	83	84	83	82	83	80	83	80	79	81	79	77	77	76	72	74	74	69	70	68	64	65	66	61	63	64	63	59	59	59	56	58	58	54	56	55	53
HTT+Hsc70+Apg2+DNAJB1-H244A 2X repeat 3	79	77	80	79	80	82	79	80	80	82	82	80	79	81	79	82	81	79	81	78	76	77	78	74	74	74	72	71	71	66	65	66	62	62	62	60	59	59	57	55	57	56	52	54	55	51	51	51	47
HTT+Hsc70+Apg2+DNAJB1-H244R 2X repeat 1	77	75	79	78	80	83	76	81	79	80	82	79	80	81	78	81	81	80	82	80	78	80	83	80	81	81	80	80	80	77	81	81	79	79	81	79	80	80	79	78	81	79	76	78	79	76	77	78	75
HTT+Hsc70+Apg2+DNAJB1-H244R 2X repeat 2	78	77	80	76	80	79	77	80	78	78	77	75	78	78	75	76	75	73	75	74	72	75	74	72	73	75	72	72	72	71	74	73	73	74	74	72	73	72	74	70	74	73	70	74	74	71	72	72	70
HTT+Hsc70+Apg2+DNAJB1-H244R 2X repeat 3	76	77	81	78	80	83	79	83	79	80	80	79	81	82	80	81	82	78	81	81	78	81	82	78	81	81	79	81	82	81	82	81	81	83	83	80	79	82	80	79	80	82	79	79	80	79	79	79	76
HTT+Hsc70+Apg2+DNAJB1-K242A 2X repeat 1	82	80	84	82	83	84	82	86	84	84	87	83	85	84	83	85	86	83	86	85	83	86	85	85	84	85	81	85	84	81	85	86	81	86	85	82	84	86	83	84	85	85	82	85	85	83	84	86	82
HTT+Hsc70+Apg2+DNAJB1-K242A 2X repeat 2	80	78	83	80	81	85	80	84	81	82	85	81	85	86	80	85	85	81	83	84	83	85	84	81	83	83	82	84	85	81	83	83	81	83	84	82	83	83	82	82	85	84	82	83	84	82	85	81	81
HTT+Hsc70+Apg2+DNAJB1-K242A 2X repeat 3	79	76	82	85	83	83	81	82	80	82	82	79	82	83	78	83	84	80	81	82	82	82	83	77	81	83	81	81	82	78	82	82	79	83	84	79	80	81	80	79	82	81	80	81	81	80	82	80	80
HTT+Hsc70+Apg2+DNAJB1-K242R 2X repeat 1	79	80	83	81	81	84	81	83	81	84	83	79	84	85	81	80	81	77	77	79	79	76	78	74	77	77	77	78	78	73	76	78	76	74	78	73	75	75	75	77	75	76	74	76	77	75	75	76	73
HTT+Hsc70+Apg2+DNAJB1-K242R 2X repeat 2	80	79	82	80	83	84	80	85	83	82	84	80	83	85	83	83	85	81	83	84	81	83	82	79	83	83	79	83	84	80	83	81	80	84	83	79	82	83	81	82	82	82	82	82	84	79	81	82	81
HTT+Hsc70+Apg2+DNAJB1-K242R 2X repeat 3	81	78	83	83	82	85	81	85	81	83	85	82	87	86	84	86	85	82	85	85	82	84	84	82	84	85	81	83	83	81	84	85	79	82	85	80	82	82	83	82	85	84	82	84	83	81	82	83	81
Blank 1	12	10	14	10	11	13	9	11	9	12	13	10	12	13	10	11	12	10	10	14	11	11	12	10	13	12	10	12	14	10	11	12	10	11	13	12	11	11	14	11	12	13	12	10	13	9	12	12	8
Blank 2	11	11	12	11	10	13	9	12	11	11	12	8	11	14	9	12	12	8	13	12	11	11	12	11	12	13	10	11	13	12	13	13	11	11	13	12	13	12	12	10	12	13	10	12	12	9	13	13	10
Blank 3	14	10	12	9	13	14	9	12	10	9	12	9	11	13	10	12	13	10	10	13	12	12	13	13	13	12	10	11	14	10	11	13	11	12	12	12	10	13	13	11	11	15	9	12	12	10	13	13	13
Acceptor
Cycle Nr.	1	2	3	4	5	6	7	8	9	10	11	12	13	14	15	16	17	18	19	20	21	22	23	24	25	26	27	28	29	30	31	32	33	34	35	36	37	38	39	40	41	42	43	44	45	46	47	48	49
Time [s]	0	1200	2399.9	3599.9	4799.8	5999.8	7199.9	8399.9	9599.9	10799.9	11999.9	13199.9	14399.9	15599.8	16799.8	17999.8	19199.8	20399.8	21599.8	22799.8	23999.7	25199.8	26399.7	27599.7	28799.7	29999.7	31199.7	32399.7	33599.6	34799.6	35999.7	37199.6	38399.6	39599.6	40799.6	41999.6	43199.6	44399.5	45599.5	46799.5	47999.5	49199.5	50399.5	51599.5	52799.5	53999.5	55199.4	56399.4	57599.4
Temp. [°C]	24.4	23.9	24.1	24.3	24	24.5	24	24.2	24.5	24.1	24.5	24.3	24.2	24.7	24.3	24.4	25	24.2	24.5	24.8	24.4	24.3	24.8	24.2	24.5	24.7	24.3	24.3	24.8	24.5	24.3	25	24.5	24.4	24.7	24.7	24.2	24.6	25	24.4	24.6	25	24.3	24.3	25.1	24.5	24.4	24.7	24.9
Donor repeat 1	40	38	38	36	34	38	34	38	36	36	38	35	36	38	35	38	38	35	37	39	34	37	38	35	38	37	34	36	36	36	36	37	36	37	36	37	36	36	37	37	37	38	35	38	37	35	36	37	36
Donor repeat 2	38	38	39	38	38	39	37	38	37	35	38	35	36	37	35	35	37	35	37	37	35	37	38	33	37	36	33	36	36	37	36	37	35	35	36	36	35	36	36	36	35	38	34	37	37	36	36	36	34
Donor repeat 3	40	37	41	38	38	39	36	40	38	39	41	36	38	38	37	38	40	36	39	40	36	37	40	35	36	39	36	38	37	36	38	38	35	38	39	37	36	39	38	36	36	39	36	38	38	34	37	38	37
Acceptor repeat 1	4389	4408	4388	4186	4142	4094	4082	4066	4055	4065	4041	4036	4030	4015	4000	4022	4005	3986	3983	3984	3976	3968	3946	3927	3946	3914	3868	3873	3851	3830	3829	3794	3770	3772	3726	3686	3680	3660	3615	3600	3579	3530	3508	3495	3444	3466	3438	3409	3422
Acceptor repeat 2	4326	4375	4372	4317	4291	4097	4060	4062	4017	4011	4003	3990	3998	3970	3957	3961	3949	3946	3956	3920	3919	3911	3897	3884	3892	3864	3822	3817	3812	3764	3767	3731	3715	3677	3643	3603	3590	3570	3531	3531	3518	3462	3449	3424	3411	3391	3365	3340	3327
Acceptor repeat 3	4254	4279	4300	4263	4286	4290	4289	4316	4266	4288	4291	4260	4285	4241	4240	4262	4237	4235	4245	4238	4215	4205	4194	4173	4185	4165	4125	4134	4115	4081	3933	3839	3780	3767	3731	3667	3663	3626	3589	3565	3534	3496	3478	3444	3435	3399	3386	3375	3342
HTT repeat 1	1994	1997	1996	1983	1986	1992	1982	1980	1971	1980	1986	1978	1983	1971	1962	1963	1949	1925	1874	1860	1842	1836	1833	1827	1827	1813	1805	1804	1802	1797	1793	1791	1765	1785	1784	1758	1771	1759	1753	1762	1759	1738	1750	1742	1740	1735	1738	1722	1727
HTT repeat 2	2008	1988	2009	1978	1999	1988	1999	1998	1979	1982	1931	1905	1879	1855	1844	1841	1818	1816	1823	1803	1793	1799	1798	1789	1789	1779	1771	1770	1762	1743	1749	1742	1723	1733	1722	1703	1709	1705	1687	1699	1692	1678	1673	1680	1677	1660	1669	1669	1658
HTT repeat 3	1990	1982	1989	1978	1983	1971	1972	1973	1963	1982	1971	1961	1963	1957	1956	1974	1966	1962	1959	1947	1946	1949	1945	1936	1941	1928	1924	1934	1926	1906	1911	1908	1894	1894	1891	1874	1886	1891	1867	1874	1881	1861	1866	1867	1863	1849	1856	1851	1849
HTT+Hsc70+Apg2+DNAJB1wt repeat 1	2114	2124	2127	2109	2123	2120	2123	2128	2112	2113	2111	2115	2115	2114	2103	2114	2120	2104	2117	2101	2103	2103	2102	2105	2098	2088	2081	2098	2093	2085	2094	2091	2084	2084	2085	2069	2086	2077	2065	2082	2084	2071	2068	2069	2063	2062	2062	2059	2056
HTT+Hsc70+Apg2+DNAJB1wt repeat 2	2140	2148	2150	2150	2162	2155	2152	2156	2150	2165	2159	2161	2157	2162	2165	2149	2159	2155	2158	2157	2151	2154	2148	2139	2148	2156	2140	2150	2152	2138	2143	2139	2139	2146	2144	2130	2135	2141	2125	2148	2140	2130	2126	2127	2139	2119	2137	2133	2125
HTT+Hsc70+Apg2+DNAJB1wt repeat 3	2164	2173	2175	2170	2177	2166	2146	2170	2151	2167	2153	2139	2152	2145	2142	2137	2144	2125	2127	2126	2120	2111	2101	2107	2103	2090	2086	2080	2082	2069	2035	1974	1949	1940	1928	1903	1925	1930	1903	1916	1924	1906	1905	1897	1907	1896	1907	1902	1889
HTT+Hsc70+Apg2+DNAJB1-H244A repeat 1	2167	2195	2205	2199	2216	2201	2199	2215	2200	2212	2205	2213	2213	2202	2203	2220	2201	2202	2195	2201	2208	2200	2194	2181	2195	2184	2180	2173	2169	2162	2160	2155	2151	2148	2138	2124	2143	2139	2113	2122	2130	2114	2119	2115	2102	2113	2111	2103	2103
HTT+Hsc70+Apg2+DNAJB1-H244A repeat 2	2194	2212	2207	2209	2215	2223	2227	2223	2211	2223	2232	2229	2226	2227	2212	2221	2221	2232	2220	2217	2217	2220	2204	2202	2201	2185	2185	2196	2190	2184	2184	2166	2166	2182	2154	2143	2157	2162	2132	2148	2138	2132	2144	2133	2141	2127	2147	2146	2130
HTT+Hsc70+Apg2+DNAJB1-H244A repeat 3	2113	2119	2110	2119	2132	2120	2120	2135	2137	2136	2136	2130	2134	2133	2131	2149	2129	2137	2128	2132	2120	2128	2120	2116	2129	2110	2107	2105	2095	2085	2088	2080	2073	2094	2069	2068	2063	2066	2045	2061	2067	2040	2052	2047	2047	2040	2037	2043	2034
HTT+Hsc70+Apg2+DNAJB1-H244R repeat 1	2162	2168	2171	2174	2187	2186	2174	2188	2176	2190	2187	2184	2174	2180	2176	2189	2178	2180	2181	2170	2174	2175	2178	2176	2182	2172	2176	2178	2177	2158	2174	2162	2150	2171	2168	2143	2159	2154	2153	2154	2151	2129	2147	2140	2133	2126	2138	2144	2139
HTT+Hsc70+Apg2+DNAJB1-H244R repeat 2	2160	2167	2178	2173	2174	2154	2148	2132	2098	2062	2037	1998	1987	1985	1969	1963	1956	1955	1961	1950	1931	1944	1928	1928	1937	1927	1920	1936	1922	1924	1924	1922	1899	1916	1913	1885	1902	1900	1891	1896	1894	1875	1875	1877	1874	1864	1872	1862	1861
HTT+Hsc70+Apg2+DNAJB1-H244R repeat 3	2168	2159	2151	2157	2165	2164	2166	2169	2161	2182	2177	2156	2173	2161	2162	2171	2157	2153	2165	2157	2155	2157	2159	2142	2156	2150	2148	2153	2146	2145	2168	2146	2145	2147	2150	2133	2143	2140	2120	2135	2146	2126	2124	2113	2117	2112	2118	2115	2108
HTT+Hsc70+Apg2+DNAJB1-K242A repeat 1	2207	2210	2203	2217	2217	2223	2202	2222	2217	2224	2223	2201	2216	2207	2212	2213	2214	2207	2205	2195	2193	2203	2202	2201	2207	2203	2196	2209	2190	2193	2206	2196	2185	2196	2194	2178	2197	2192	2183	2191	2185	2176	2183	2181	2168	2180	2195	2188	2182
HTT+Hsc70+Apg2+DNAJB1-K242A repeat 2	2215	2224	2209	2205	2220	2220	2227	2220	2220	2234	2225	2212	2218	2217	2226	2227	2216	2206	2215	2216	2215	2215	2220	2216	2219	2213	2202	2217	2200	2198	2218	2213	2194	2205	2207	2194	2196	2202	2184	2199	2194	2191	2183	2191	2183	2190	2184	2194	2182
HTT+Hsc70+Apg2+DNAJB1-K242A repeat 3	2191	2204	2190	2203	2211	2192	2200	2212	2205	2205	2202	2193	2202	2202	2197	2208	2200	2214	2201	2201	2195	2205	2202	2195	2198	2206	2191	2206	2188	2190	2197	2188	2186	2189	2195	2174	2183	2179	2176	2190	2177	2172	2175	2176	2165	2184	2176	2182	2167
HTT+Hsc70+Apg2+DNAJB1-K242R repeat 1	2211	2211	2218	2201	2222	2223	2218	2233	2221	2225	2227	2206	2221	2213	2223	2228	2219	2218	2213	2218	2219	2222	2207	2210	2208	2211	2217	2213	2222	2203	2220	2192	2204	2214	2208	2193	2208	2209	2196	2212	2201	2204	2203	2197	2185	2200	2200	2193	2191
HTT+Hsc70+Apg2+DNAJB1-K242R repeat 2	2137	2138	2141	2127	2145	2150	2147	2151	2134	2160	2153	2140	2145	2150	2138	2147	2145	2145	2149	2137	2146	2150	2137	2131	2145	2143	2134	2143	2139	2131	2144	2130	2130	2138	2141	2126	2131	2139	2118	2133	2136	2120	2127	2121	2115	2130	2136	2123	2115
HTT+Hsc70+Apg2+DNAJB1-K242R repeat 3	2217	2207	2217	2218	2221	2220	2217	2229	2213	2220	2231	2218	2228	2221	2231	2227	2219	2221	2224	2220	2220	2209	2221	2220	2224	2223	2217	2222	2210	2214	2217	2206	2203	2204	2208	2187	2213	2221	2196	2205	2217	2196	2202	2194	2196	2196	2216	2202	2201
HTT+Hsc70+Apg2+DNAJB1-H244A 2X repeat 1	2088	2100	2106	2083	2109	2112	2110	2116	2111	2116	2126	2113	2126	2122	2120	2129	2115	2112	2129	2115	2117	2118	2110	2107	2121	2101	2097	2099	2087	2081	2078	2071	2067	2058	2060	2052	2053	2043	2050	2048	2048	2036	2045	2041	2038	2051	2043	2035	2024
HTT+Hsc70+Apg2+DNAJB1-H244A 2X repeat 2	2112	2117	2123	2120	2136	2120	2127	2131	2126	2141	2139	2132	2145	2136	2132	2137	2131	2147	2146	2136	2128	2142	2128	2138	2121	2113	2108	2111	2099	2099	2099	2083	2086	2088	2083	2069	2079	2072	2058	2081	2066	2061	2069	2061	2056	2060	2062	2066	2046
HTT+Hsc70+Apg2+DNAJB1-H244A 2X repeat 3	2073	2067	2084	2078	2092	2084	2080	2095	2081	2080	2091	2085	2089	2082	2078	2083	2077	2079	2078	2066	2061	2052	2053	2057	2044	2030	2027	2039	2011	2016	2003	2005	1993	1984	1982	1966	1962	1950	1934	1928	1923	1908	1904	1893	1883	1877	1864	1844	1826
HTT+Hsc70+Apg2+DNAJB1-H244R 2X repeat 1	2159	2171	2164	2170	2178	2168	2164	2186	2183	2188	2193	2184	2176	2173	2170	2181	2168	2175	2181	2176	2177	2168	2169	2165	2168	2163	2148	2166	2154	2149	2159	2159	2150	2152	2149	2142	2149	2147	2128	2147	2144	2115	2132	2140	2138	2132	2126	2141	2125
HTT+Hsc70+Apg2+DNAJB1-H244R 2X repeat 2	2185	2203	2196	2203	2209	2188	2189	2167	2126	2120	2114	2111	2094	2095	2056	2031	2010	2005	1999	1988	1975	1985	1965	1973	1973	1968	1959	1972	1964	1965	1981	1975	1973	1981	1978	1956	1974	1972	1963	1967	1969	1957	1969	1968	1955	1957	1964	1958	1949
HTT+Hsc70+Apg2+DNAJB1-H244R 2X repeat 3	2188	2187	2203	2202	2204	2192	2202	2207	2211	2207	2217	2206	2206	2207	2200	2206	2207	2203	2207	2206	2202	2208	2196	2204	2198	2195	2188	2196	2186	2191	2194	2199	2182	2192	2189	2179	2185	2173	2183	2187	2181	2164	2192	2175	2184	2174	2179	2181	2172
HTT+Hsc70+Apg2+DNAJB1-K242A 2X repeat 1	2304	2308	2309	2317	2312	2327	2331	2313	2325	2317	2325	2311	2310	2312	2307	2319	2317	2311	2316	2310	2309	2308	2307	2315	2314	2302	2307	2316	2309	2298	2322	2298	2298	2309	2295	2296	2296	2299	2278	2304	2297	2284	2286	2284	2288	2284	2292	2292	2276
HTT+Hsc70+Apg2+DNAJB1-K242A 2X repeat 2	2272	2291	2285	2279	2287	2288	2281	2298	2276	2291	2289	2294	2295	2289	2270	2295	2284	2289	2287	2275	2281	2278	2281	2270	2291	2269	2273	2278	2272	2273	2280	2272	2261	2281	2265	2259	2270	2265	2256	2264	2276	2255	2261	2265	2256	2258	2262	2258	2257
HTT+Hsc70+Apg2+DNAJB1-K242A 2X repeat 3	2204	2219	2217	2204	2219	2217	2222	2226	2219	2229	2227	2209	2224	2226	2212	2231	2226	2217	2221	2221	2212	2212	2217	2214	2213	2201	2209	2210	2215	2204	2221	2206	2198	2218	2215	2203	2208	2204	2190	2205	2209	2196	2199	2204	2201	2190	2201	2201	2199
HTT+Hsc70+Apg2+DNAJB1-K242R 2X repeat 1	2193	2187	2200	2190	2206	2203	2204	2199	2202	2210	2215	2198	2205	2205	2180	2107	2091	2046	2047	2034	2042	2022	2022	2021	2025	2000	2000	2017	2013	1999	1999	1992	1986	1996	1991	1970	1977	1979	1965	1973	1977	1971	1963	1972	1961	1960	1968	1969	1956
HTT+Hsc70+Apg2+DNAJB1-K242R 2X repeat 2	2201	2196	2201	2193	2202	2190	2197	2200	2209	2200	2208	2204	2202	2205	2192	2210	2205	2184	2211	2188	2197	2197	2199	2193	2194	2191	2186	2186	2185	2179	2187	2181	2169	2179	2188	2165	2180	2176	2149	2182	2165	2171	2154	2172	2152	2161	2164	2170	2152
HTT+Hsc70+Apg2+DNAJB1-K242R 2X repeat 3	2214	2207	2213	2206	2210	2218	2217	2210	2210	2217	2222	2214	2216	2211	2223	2222	2213	2210	2222	2216	2214	2216	2206	2214	2222	2206	2208	2222	2216	2206	2213	2200	2199	2214	2213	2189	2198	2198	2200	2198	2197	2198	2190	2199	2194	2184	2202	2200	2196
Blank 1	20	17	21	20	20	22	18	22	19	22	22	19	20	21	18	20	23	22	21	22	20	23	22	21	22	24	18	19	22	20	21	23	19	21	21	21	21	23	20	21	23	24	22	20	24	20	22	23	20
Blank 2	22	20	21	21	19	22	22	23	21	20	22	18	22	23	21	21	23	19	21	23	20	21	22	22	22	22	19	20	22	18	23	22	20	22	22	22	22	22	22	21	23	23	21	23	23	20	23	22	20
Blank 3	24	19	22	21	20	22	21	22	20	21	21	22	21	24	19	23	21	21	22	21	20	23	22	20	21	24	19	23	23	18	22	22	19	22	24	21	22	23	22	21	23	24	20	21	24	20	22	24	20
FRET
Cycle Nr.	1	2	3	4	5	6	7	8	9	10	11	12	13	14	15	16	17	18	19	20	21	22	23	24	25	26	27	28	29	30	31	32	33	34	35	36	37	38	39	40	41	42	43	44	45	46	47	48	49
Time [s]	0	1200	2399.9	3599.9	4799.8	5999.8	7199.9	8399.9	9599.9	10799.9	11999.9	13199.9	14399.9	15599.8	16799.8	17999.8	19199.8	20399.8	21599.8	22799.7	23999.7	25199.8	26399.7	27599.7	28799.7	29999.7	31199.7	32399.7	33599.7	34799.6	35999.6	37199.6	38399.6	39599.6	40799.6	41999.6	43199.6	44399.5	45599.5	46799.5	47999.5	49199.5	50399.5	51599.5	52799.5	53999.5	55199.4	56399.4	57599.4
Temp. [°C]	24.3	23.8	24.2	24.5	24	24.6	24.4	24.4	24.4	24.1	24.4	24.3	24.2	24.9	24.1	24.3	24.6	24.2	24.3	24.9	24.2	24.3	24.9	24.2	24.3	24.8	24.3	24.3	25.2	24.3	24.3	25	24.7	24.3	24.8	24.7	24.3	24.7	25	24.3	24.6	25.1	24.3	24.5	25.1	24.3	24.3	24.7	24.7
Donor repeat 1	677	675	648	629	630	631	630	629	624	629	627	618	627	626	624	625	626	623	628	622	624	626	626	622	624	618	614	619	616	612	615	613	607	612	613	602	611	609	598	607	603	601	597	601	600	599	597	597	591
Donor repeat 2	663	656	658	652	655	656	652	641	624	623	618	612	613	612	613	613	614	611	614	607	609	610	611	605	609	611	604	608	608	600	604	600	600	603	596	594	599	596	589	596	596	591	593	588	589	587	589	589	582
Donor repeat 3	659	660	657	652	656	657	656	660	653	656	650	650	653	652	651	653	647	648	650	644	648	645	647	644	647	639	634	643	641	632	635	635	627	631	627	619	626	627	616	624	621	616	615	615	613	612	611	607	602
Acceptor repeat 1	287	278	274	265	258	255	254	254	254	252	254	253	251	254	248	249	250	249	250	250	250	250	254	249	251	252	251	251	252	249	251	252	248	251	252	249	247	250	246	246	247	245	243	243	243	239	243	239	237
Acceptor repeat 2	282	275	273	268	263	258	253	253	249	252	251	248	251	248	247	248	251	247	248	250	247	250	249	245	250	250	246	248	250	248	251	248	247	249	247	244	245	242	243	241	242	240	239	238	236	236	234	236	230
Acceptor repeat 3	276	272	270	266	265	266	263	266	263	265	265	260	262	262	259	260	262	260	261	263	257	262	261	259	262	264	264	263	264	260	255	254	248	250	252	247	250	245	244	243	244	243	240	240	239	239	237	236	231
HTT repeat 1	618	568	539	514	502	495	489	488	482	483	484	485	494	502	509	524	540	559	576	603	637	678	723	764	807	846	881	927	954	980	1008	1030	1042	1080	1096	1095	1121	1136	1142	1152	1173	1173	1188	1195	1193	1198	1208	1209	1211
HTT repeat 2	626	573	539	515	504	496	490	487	483	487	474	474	473	476	481	497	513	534	564	591	626	667	716	753	801	831	867	907	931	960	982	1012	1022	1053	1064	1069	1091	1104	1105	1127	1128	1128	1138	1150	1150	1159	1169	1169	1166
HTT repeat 3	619	566	535	511	498	489	485	484	481	486	485	483	493	498	506	521	541	565	596	629	669	717	758	807	854	894	931	983	1013	1042	1071	1095	1110	1141	1161	1168	1195	1207	1209	1232	1251	1248	1260	1266	1267	1288	1288	1296	1301
HTT+Hsc70+Apg2+DNAJB1wt repeat 1	659	615	586	552	549	540	533	529	519	527	523	519	522	517	517	521	514	519	521	515	513	515	511	510	517	512	507	508	508	507	509	506	504	507	506	500	509	506	502	508	505	497	506	503	498	499	503	501	497
HTT+Hsc70+Apg2+DNAJB1wt repeat 2	667	624	592	561	556	544	539	537	529	534	530	524	525	529	525	530	524	528	526	525	523	524	523	522	525	523	519	526	518	515	522	518	514	520	517	512	520	519	514	517	516	511	515	517	515	513	517	515	513
HTT+Hsc70+Apg2+DNAJB1wt repeat 3	680	630	598	571	562	549	543	540	530	532	528	523	529	522	526	524	516	520	523	517	518	517	512	516	515	514	506	507	508	498	500	486	472	477	475	469	477	471	465	474	471	465	472	470	466	468	472	471	466
HTT+Hsc70+Apg2+DNAJB1-H244A repeat 1	707	662	636	606	596	584	575	576	561	568	569	561	574	576	580	587	600	613	636	651	678	717	750	792	845	883	923	973	1008	1042	1084	1110	1138	1178	1202	1207	1246	1269	1267	1299	1312	1325	1339	1361	1364	1372	1392	1399	1402
HTT+Hsc70+Apg2+DNAJB1-H244A repeat 2	710	669	637	612	598	587	583	579	565	572	571	568	575	573	582	593	601	614	636	655	687	723	761	798	850	891	929	980	1011	1054	1091	1119	1145	1189	1207	1218	1249	1272	1284	1311	1326	1337	1351	1371	1379	1384	1405	1414	1416
HTT+Hsc70+Apg2+DNAJB1-H244A repeat 3	684	644	612	586	579	563	558	557	548	554	552	548	556	556	562	570	578	594	613	628	658	694	729	766	812	855	893	944	971	1004	1047	1074	1094	1131	1155	1168	1196	1225	1234	1253	1270	1275	1288	1310	1318	1328	1351	1353	1351
HTT+Hsc70+Apg2+DNAJB1-H244R repeat 1	670	623	591	563	556	545	539	535	530	529	526	519	531	523	520	526	521	522	525	522	526	527	528	527	533	533	537	544	549	556	568	574	579	599	612	618	642	658	671	696	717	731	758	775	797	810	843	862	868
HTT+Hsc70+Apg2+DNAJB1-H244R repeat 2	670	620	592	564	554	539	529	528	507	505	496	484	484	484	481	476	478	472	479	479	475	479	476	476	485	480	483	495	493	498	510	515	520	540	549	557	576	594	603	624	640	656	676	701	709	728	753	761	771
HTT+Hsc70+Apg2+DNAJB1-H244R repeat 3	668	624	589	563	557	540	536	535	524	528	527	523	527	520	516	523	518	519	521	519	516	523	525	524	532	530	532	544	545	551	558	568	572	594	606	615	636	657	668	691	715	725	753	778	796	812	838	854	870
HTT+Hsc70+Apg2+DNAJB1-K242A repeat 1	689	635	605	571	569	556	548	545	538	545	542	538	539	532	537	537	534	534	536	530	533	536	537	532	536	535	531	538	532	532	537	533	533	538	539	537	541	545	544	554	554	551	562	567	571	573	587	595	601
HTT+Hsc70+Apg2+DNAJB1-K242A repeat 2	687	641	604	575	567	554	549	550	542	541	541	536	540	538	539	539	537	538	542	537	539	537	537	537	540	536	532	539	534	535	537	536	534	540	542	536	546	547	541	553	554	558	562	566	570	578	588	599	599
HTT+Hsc70+Apg2+DNAJB1-K242A repeat 3	679	633	602	577	567	550	548	541	538	540	540	536	540	533	536	538	534	534	537	534	535	536	531	532	536	531	531	535	529	534	536	533	531	539	537	537	539	545	542	551	552	556	558	570	569	575	592	593	601
HTT+Hsc70+Apg2+DNAJB1-K242R repeat 1	700	645	618	584	582	566	559	557	551	554	555	548	555	550	550	551	547	549	553	550	551	553	549	553	555	551	551	551	552	553	553	554	552	556	559	551	562	559	554	563	563	558	565	571	566	564	573	571	568
HTT+Hsc70+Apg2+DNAJB1-K242R repeat 2	679	633	601	569	561	546	542	544	534	540	534	527	537	534	537	533	532	535	537	533	535	537	534	534	540	537	534	538	535	534	540	536	535	537	540	531	543	540	538	544	545	543	547	548	546	548	555	555	554
HTT+Hsc70+Apg2+DNAJB1-K242R repeat 3	702	650	617	589	580	565	560	558	551	554	550	546	555	549	553	551	552	551	553	551	553	554	552	549	555	550	547	553	553	550	558	553	550	559	560	552	559	562	555	564	563	562	565	567	570	567	575	575	572
HTT+Hsc70+Apg2+DNAJB1-H244A 2X repeat 1	710	671	639	616	600	586	580	578	567	572	570	568	569	568	576	581	582	593	606	612	634	654	678	709	742	776	813	860	896	936	982	1013	1053	1088	1122	1134	1181	1204	1220	1245	1260	1279	1304	1319	1330	1345	1361	1381	1384
HTT+Hsc70+Apg2+DNAJB1-H244A 2X repeat 2	711	676	646	620	606	593	584	579	571	577	571	572	579	574	579	583	589	596	606	619	637	662	683	712	746	781	821	868	903	947	992	1025	1067	1101	1120	1151	1186	1212	1226	1254	1278	1289	1318	1328	1340	1354	1374	1382	1396
HTT+Hsc70+Apg2+DNAJB1-H244A 2X repeat 3	701	667	632	608	598	582	577	570	562	568	559	558	561	559	566	571	569	580	588	599	613	640	660	683	715	750	790	833	864	901	945	973	1006	1041	1058	1087	1120	1136	1144	1170	1182	1188	1213	1225	1221	1231	1245	1236	1242
HTT+Hsc70+Apg2+DNAJB1-H244R 2X repeat 1	679	634	605	580	572	558	554	547	538	540	538	530	534	530	531	535	525	528	531	527	530	530	525	533	533	529	527	532	531	528	533	532	533	539	542	537	545	552	547	556	559	559	571	578	580	587	596	604	607
HTT+Hsc70+Apg2+DNAJB1-H244R 2X repeat 2	684	645	608	587	577	563	550	542	524	530	523	518	516	510	505	500	491	493	496	488	490	490	488	487	493	490	491	490	491	491	501	504	503	510	513	503	515	518	516	527	534	534	539	550	553	560	569	575	582
HTT+Hsc70+Apg2+DNAJB1-H244R 2X repeat 3	683	645	613	588	575	566	558	556	546	549	544	540	540	537	538	539	535	538	538	535	533	540	534	537	542	535	536	544	538	536	544	541	540	548	547	547	555	562	558	568	570	567	586	587	589	598	610	617	624
HTT+Hsc70+Apg2+DNAJB1-K242A 2X repeat 1	712	665	629	598	593	578	573	573	557	562	564	558	561	558	554	558	559	556	560	556	554	553	552	550	556	548	550	553	548	546	553	552	543	551	549	542	548	551	547	555	555	553	553	558	558	557	566	566	565
HTT+Hsc70+Apg2+DNAJB1-K242A 2X repeat 2	706	656	621	593	579	570	563	564	556	560	558	552	553	551	554	552	550	552	550	547	547	551	546	543	546	546	543	549	545	545	544	541	541	548	543	536	545	544	539	547	547	547	548	554	550	555	564	561	558
HTT+Hsc70+Apg2+DNAJB1-K242A 2X repeat 3	685	638	611	577	573	557	550	547	540	542	542	535	541	535	537	541	536	532	538	535	532	537	533	529	533	530	526	534	531	528	534	531	527	533	533	526	531	533	527	532	534	531	540	539	538	541	543	546	551
HTT+Hsc70+Apg2+DNAJB1-K242R 2X repeat 1	707	660	627	593	587	573	571	566	555	560	557	552	555	551	551	536	522	518	523	517	514	519	515	515	517	517	509	517	517	510	515	513	510	517	516	508	513	515	510	518	521	518	523	528	524	522	529	534	529
HTT+Hsc70+Apg2+DNAJB1-K242R 2X repeat 2	705	658	633	597	585	575	567	561	557	561	556	555	552	551	554	554	550	556	559	553	555	556	553	553	556	554	549	556	552	551	558	555	549	559	558	550	558	561	557	562	566	561	564	568	567	574	577	576	577
HTT+Hsc70+Apg2+DNAJB1-K242R 2X repeat 3	711	661	632	601	589	577	569	568	557	559	558	558	560	556	558	558	555	554	558	553	557	560	557	558	564	557	554	561	559	557	564	559	561	568	565	560	562	569	563	571	577	570	577	577	577	579	592	592	590
Blank 1	82	83	82	79	83	85	83	83	81	81	83	80	82	83	81	83	84	81	81	82	82	81	83	81	83	84	80	84	84	80	82	84	81	82	82	81	82	82	82	81	84	82	80	84	84	82	82	84	82
Blank 2	83	82	84	80	82	83	81	84	83	82	83	83	82	85	80	83	84	82	82	84	79	84	83	79	83	82	80	84	82	81	83	83	81	82	83	81	82	83	82	82	84	83	82	83	83	81	83	85	81
Blank 3	84	80	82	81	83	83	82	84	81	81	84	80	81	84	80	83	84	81	84	86	80	81	84	81	83	82	81	83	83	81	83	83	80	81	83	81	82	84	82	80	82	83	80	81	83	83	83	83	81
INDEPENDENT EXPERIMENT 3
Application: Tecan i-control				Tecan i-control , 1.10.4.0
Device: infinite 200Pro				Serial number: 1407001000				Serial number of connected stacker:
Firmware: V_3.37_07/12_Infinite (Jul 20 2012/13.56.47)				MAI, V_3.37_07/12_Infinite (Jul 20 2012/13.56.47)
Date:	13.12.2019
Time:	15:31:55
System				PCN024
User				FMPINTRA\SYSKirstein
Plate				Corning 384 Flat Bottom Black Polystyrol Catalog No.: 3655/3711 [COS384fb.pdfx]
Plate-ID (Stacker)
Wait (Plate)				Off	Target Temperature: 24 °C
List of actions in this measurement script:
Kinetic
Fluorescence
Fluorescence
Fluorescence
3 Labels
Kinetic Measurement
Kinetic Cycles				1000
Interval Time				00:20:00
Mode				Fluorescence Top Reading
Excitation Wavelength				430	nm
Emission Wavelength				485	nm
Excitation Bandwidth				20	nm
Emission Bandwidth				20	nm
Gain				50	Manual
Number of Flashes				10
Integration Time				20	µs
Lag Time				0	µs
Settle Time				0	ms
Mirror (Automatic)				50% Mirror
Mode				Fluorescence Top Reading
Excitation Wavelength				485	nm
Emission Wavelength				535	nm
Excitation Bandwidth				20	nm
Emission Bandwidth				25	nm
Gain				50	Manual
Number of Flashes				10
Integration Time				20	µs
Lag Time				0	µs
Settle Time				0	ms
Mirror (Automatic)				Dichroic 510 (e.g. fluorescein)
Mode				Fluorescence Top Reading
Excitation Wavelength				430	nm
Emission Wavelength				535	nm
Excitation Bandwidth				20	nm
Emission Bandwidth				25	nm
Gain				50	Manual
Number of Flashes				10
Integration Time				20	µs
Lag Time				0	µs
Settle Time				0	ms
Mirror (Automatic)				Dichroic 510 (e.g. fluorescein)
Part of Plate				B2-D22; E2-E13; F2-F7
Start Time:	13.12.2019 15:31:55
Donor
Cycle Nr.	1	2	3	4	5	6	7	8	9	10	11	12	13	14	15	16	17	18	19	20	21	22	23	24	25	26	27	28	29	30	31	32	33	34	35	36	37	38	39	40	41	42	43	44	45	46	47	48	49
Time [s]	0	1200	2399.9	3600	4799.9	5999.9	7199.9	8399.9	9599.9	10799.9	11999.8	13199.9	14399.9	15599.8	16799.8	17999.8	19199.8	20399.8	21599.8	22799.7	23999.7	25199.7	26399.7	27599.7	28799.7	29999.7	31199.7	32399.7	33599.6	34799.6	35999.6	37199.6	38399.6	39599.6	40799.5	41999.6	43199.6	44399.5	45599.5	46799.5	47999.5	49199.5	50399.5	51599.5	52799.5	53999.4	55199.4	56399.4	57599.4
Temp. [°C]	23.8	24.6	24.4	24.5	24.8	24.4	24.4	24	23.3	23.1	23.4	24.3	23.9	24.1	25	24.3	24.5	25.2	24.4	24.7	25.2	24.3	24.8	25.2	24.9	24.5	25.1	25.3	24.6	24.7	25.4	24.6	24.6	25.3	25.2	24.6	25.1	25.3	24.6	24.9	25.2	25.2	24.5	24.9	25.3	24.7	24.9	25.2	25.2
Donor repeat 1	124	127	125	127	127	125	124	127	127	127	129	128	125	126	126	123	124	122	121	123	121	117	122	118	120	117	119	118	118	118	118	115	118	118	114	114	116	118	113	115	116	113	115	115	116	112	113	115	112
Donor repeat 2	124	125	122	124	125	122	122	125	125	122	128	127	123	123	122	122	123	121	122	121	121	116	120	118	114	118	118	116	113	117	115	114	117	115	113	115	116	114	112	114	115	112	114	113	114	111	113	114	110
Donor repeat 3	120	120	118	121	119	118	118	119	120	119	122	122	117	120	118	119	117	114	114	116	115	113	116	113	108	110	110	110	107	108	108	105	104	103	101	101	102	101	100	101	101	99	99	101	100	98	99	99	97
Acceptor repeat 1	12	15	12	12	14	13	9	12	9	9	11	13	13	13	13	13	14	12	12	14	14	13	13	14	10	13	14	14	11	14	14	10	14	16	11	12	13	15	12	13	16	12	10	14	14	11	13	14	14
Acceptor repeat 2	12	14	14	11	13	10	11	11	11	9	11	13	12	14	13	12	14	13	13	14	14	12	12	14	12	12	14	14	13	14	15	12	12	13	12	13	14	14	11	14	15	13	12	14	15	11	14	14	12
Acceptor repeat 3	12	15	12	14	13	13	10	11	9	10	11	14	12	11	12	12	14	12	13	12	13	11	13	14	10	15	15	13	13	13	15	13	11	13	13	13	14	15	11	12	15	11	10	14	15	14	14	14	12
HTT repeat 1	62	63	62	65	64	64	61	62	62	62	64	65	61	64	61	59	60	57	58	57	56	53	53	52	50	51	51	49	47	47	49	45	48	49	44	46	46	46	41	44	45	43	42	43	46	40	42	42	41
HTT repeat 2	62	65	64	65	66	65	64	66	66	64	68	67	66	65	63	63	63	59	60	61	58	56	56	56	51	53	52	51	50	50	50	45	48	49	47	45	47	47	43	46	44	43	44	46	44	42	43	45	43
HTT repeat 3	59	65	61	66	64	65	62	64	64	63	66	65	63	64	61	61	62	60	58	58	59	54	55	55	48	52	51	50	50	49	50	44	48	48	45	45	46	46	44	46	45	41	41	44	44	42	41	44	41
HTT+Hsc70+Apg2+DNAJB1wt repeat 1	62	65	62	65	66	65	63	64	63	61	66	67	63	67	65	63	66	64	64	66	64	62	65	64	63	65	64	63	63	65	65	63	65	65	62	63	64	65	61	64	66	63	62	64	65	63	64	66	62
HTT+Hsc70+Apg2+DNAJB1wt repeat 2	63	64	61	65	69	63	63	67	63	63	69	68	64	67	64	64	66	64	63	67	64	64	66	65	63	65	66	64	64	66	66	62	66	67	65	65	66	65	61	66	67	63	65	65	66	64	66	67	63
HTT+Hsc70+Apg2+DNAJB1wt repeat 3	62	65	65	67	66	67	64	63	65	64	67	67	67	65	67	66	66	64	64	69	66	65	65	66	63	67	66	65	65	67	67	65	65	66	65	63	65	67	63	67	66	63	65	64	64	64	64	67	62
HTT+Hsc70+Apg2+DNAJB1-H244A repeat 1	62	66	65	67	68	66	64	66	65	65	67	66	66	66	65	65	64	62	62	62	63	56	58	58	56	53	56	52	51	52	51	47	48	50	48	46	48	47	43	46	47	42	43	45	45	42	43	45	41
HTT+Hsc70+Apg2+DNAJB1-H244A repeat 2	62	66	65	68	69	67	65	66	66	65	66	68	66	66	65	65	62	61	63	62	62	57	59	58	51	55	52	51	48	50	50	44	47	47	44	45	43	47	45	45	44	42	41	43	42	41	41	41	39
HTT+Hsc70+Apg2+DNAJB1-H244A repeat 3	65	65	62	66	66	65	64	64	64	63	65	66	64	65	64	62	64	60	62	61	60	57	57	58	53	53	54	51	51	51	52	46	49	49	47	44	47	46	44	44	45	44	43	46	46	43	45	43	43
HTT+Hsc70+Apg2+DNAJB1-H244R repeat 1	61	66	64	68	66	68	63	67	65	64	68	69	65	67	67	65	68	65	65	67	67	64	65	66	63	65	64	61	61	61	61	57	57	57	55	55	56	54	52	52	51	52	51	50	52	47	47	49	47
HTT+Hsc70+Apg2+DNAJB1-H244R repeat 2	62	65	65	66	67	65	64	66	64	63	64	65	64	66	65	64	65	65	64	65	66	61	64	61	58	60	60	58	59	60	58	55	57	57	54	54	53	57	51	54	54	52	52	51	51	46	49	48	46
HTT+Hsc70+Apg2+DNAJB1-H244R repeat 3	62	65	63	65	66	65	65	66	65	65	66	68	65	66	65	65	67	64	64	66	67	64	65	64	61	63	64	62	62	63	63	59	60	61	59	59	59	58	56	57	57	53	53	55	56	51	53	53	52
HTT+Hsc70+Apg2+DNAJB1-K242A repeat 1	63	65	62	66	66	65	63	63	64	64	66	66	62	62	59	60	60	57	58	60	58	55	59	59	55	57	59	55	56	56	55	52	56	54	53	55	54	55	52	53	54	51	51	52	52	51	51	53	49
HTT+Hsc70+Apg2+DNAJB1-K242A repeat 2	62	66	65	66	65	65	62	63	63	62	62	61	60	58	60	59	61	58	57	58	61	58	59	60	55	57	57	55	56	56	56	52	56	57	53	53	54	55	51	53	54	50	51	53	53	49	50	50	49
HTT+Hsc70+Apg2+DNAJB1-K242A repeat 3	61	66	64	66	66	65	66	63	63	63	66	68	64	66	65	63	65	62	63	63	64	63	62	64	60	60	62	61	60	60	60	59	60	61	58	59	60	58	55	58	57	53	56	57	55	52	54	56	55
HTT+Hsc70+Apg2+DNAJB1-K242R repeat 1	60	66	60	67	67	64	63	64	64	61	68	67	65	66	64	66	67	64	64	65	66	65	65	65	60	65	64	63	62	63	64	62	63	63	60	62	64	61	60	61	63	59	61	61	62	57	61	61	59
HTT+Hsc70+Apg2+DNAJB1-K242R repeat 2	64	62	62	67	64	63	63	64	64	63	65	67	63	65	64	65	64	63	64	64	62	62	62	64	60	64	64	60	63	63	63	60	61	65	59	60	62	62	58	60	61	58	59	60	61	58	60	59	61
HTT+Hsc70+Apg2+DNAJB1-K242R repeat 3	61	64	63	67	66	63	61	63	64	63	67	67	66	64	65	67	67	62	63	67	63	64	65	66	60	63	64	61	61	63	64	61	63	63	61	61	63	63	58	61	60	58	60	60	60	59	61	61	60
HTT+Hsc70+Apg2+DNAJB1-H244A 2X repeat 1	62	63	65	66	67	65	67	64	63	64	65	67	63	65	64	64	66	60	61	61	59	56	58	58	54	55	56	53	53	52	50	48	49	50	46	46	47	48	44	45	45	44	44	46	45	45	44	45	41
HTT+Hsc70+Apg2+DNAJB1-H244A 2X repeat 2	61	65	63	69	65	65	64	66	64	65	66	66	64	64	65	63	66	64	62	64	62	59	59	57	55	57	54	53	52	53	52	48	51	50	47	47	49	48	43	47	47	44	46	46	47	42	44	45	42
HTT+Hsc70+Apg2+DNAJB1-H244A 2X repeat 3	62	64	63	66	66	66	63	67	64	63	67	67	65	66	64	65	65	63	62	62	62	60	58	58	55	55	53	52	53	52	52	49	49	48	47	47	46	49	43	46	45	43	44	47	44	42	46	42	41
HTT+Hsc70+Apg2+DNAJB1-H244R 2X repeat 1	65	65	63	65	66	64	65	65	64	63	65	67	66	66	66	65	66	65	64	66	68	65	66	66	63	65	67	62	63	65	64	61	65	65	63	61	63	63	59	61	63	60	60	61	61	58	60	61	58
HTT+Hsc70+Apg2+DNAJB1-H244R 2X repeat 2	61	65	64	66	67	65	64	65	65	64	67	68	67	69	67	67	66	64	66	67	66	64	65	67	63	66	67	64	65	64	64	64	63	63	62	61	63	64	60	63	62	60	62	63	61	59	61	62	60
HTT+Hsc70+Apg2+DNAJB1-H244R 2X repeat 3	64	65	64	66	65	65	65	67	64	64	67	67	65	66	66	65	67	64	65	68	68	64	65	66	63	65	65	64	62	63	62	60	62	64	61	60	63	64	59	61	61	58	60	61	60	58	59	60	55
HTT+Hsc70+Apg2+DNAJB1-K242A 2X repeat 1	61	65	62	65	63	65	62	63	63	63	65	66	64	66	65	62	65	63	65	64	64	62	64	63	60	64	64	62	61	64	62	60	61	60	59	58	60	60	57	57	59	57	56	57	59	55	56	57	54
HTT+Hsc70+Apg2+DNAJB1-K242A 2X repeat 2	63	66	64	68	67	66	63	68	65	66	68	68	65	66	65	66	68	66	66	66	66	65	66	66	63	66	65	64	63	65	65	61	62	63	60	58	60	62	57	60	59	58	59	59	59	54	58	58	56
HTT+Hsc70+Apg2+DNAJB1-K242A 2X repeat 3	65	67	63	64	65	66	64	66	65	63	65	67	67	67	66	64	67	63	65	65	65	63	65	65	62	65	66	63	64	65	64	63	66	65	64	63	64	65	60	63	64	63	63	65	65	62	63	64	62
HTT+Hsc70+Apg2+DNAJB1-K242R 2X repeat 1	63	64	65	68	67	67	66	67	64	66	67	66	66	66	64	64	66	62	66	64	63	62	63	64	62	63	62	61	60	63	63	60	62	61	58	58	60	61	57	58	60	56	57	60	59	57	58	59	58
HTT+Hsc70+Apg2+DNAJB1-K242R 2X repeat 2	62	67	65	66	67	68	66	66	65	64	67	68	66	68	67	66	67	66	67	66	65	65	66	66	62	66	65	64	63	67	64	64	66	63	62	64	64	64	61	64	63	59	61	62	62	60	61	62	59
HTT+Hsc70+Apg2+DNAJB1-K242R 2X repeat 3	61	67	64	67	68	68	66	66	64	64	71	68	65	68	65	66	68	66	67	66	67	66	67	66	64	65	68	65	63	64	66	60	64	64	62	59	64	63	60	61	63	61	63	63	61	59	61	62	58
Blank 1	12	14	11	13	13	11	10	13	10	9	12	13	12	14	13	11	13	13	10	13	14	10	12	15	12	11	15	12	12	13	14	13	15	14	13	13	11	14	11	14	14	12	13	14	14	10	13	13	12
Blank 2	14	12	13	13	13	14	10	11	9	9	11	13	10	13	13	12	12	12	13	14	13	11	15	15	11	14	14	14	11	15	14	10	13	14	11	12	14	15	10	14	15	12	11	13	16	11	12	15	12
Blank 3	13	15	12	13	16	14	10	12	9	9	11	13	11	13	12	12	14	14	12	15	15	12	13	15	10	13	16	13	13	13	14	12	13	15	12	13	13	16	13	12	14	10	12	13	15	11	14	14	12
Acceptor
Cycle Nr.	1	2	3	4	5	6	7	8	9	10	11	12	13	14	15	16	17	18	19	20	21	22	23	24	25	26	27	28	29	30	31	32	33	34	35	36	37	38	39	40	41	42	43	44	45	46	47	48	49
Time [s]	0	1200	2399.9	3600	4799.9	5999.9	7199.9	8399.9	9599.9	10799.9	11999.8	13199.9	14399.9	15599.8	16799.8	17999.8	19199.8	20399.8	21599.8	22799.8	23999.7	25199.7	26399.7	27599.7	28799.7	29999.7	31199.7	32399.7	33599.6	34799.6	35999.6	37199.6	38399.6	39599.6	40799.5	41999.5	43199.6	44399.5	45599.5	46799.5	47999.5	49199.5	50399.5	51599.5	52799.4	53999.4	55199.4	56399.4	57599.4
Temp. [°C]	24	24.5	24.1	24.2	24.8	24.3	24.1	23.9	23.2	22.9	23.1	24.1	24	24.2	24.6	24.3	24.7	24.7	24.3	24.7	25.1	24.6	24.7	25.2	24.6	24.6	24.9	25.2	24.3	25.1	25.2	24.7	24.6	25.1	25.2	24.5	25.1	25.3	24.5	24.7	25.3	25	24.4	25.1	25.4	24.6	24.6	25.3	25.1
Donor repeat 1	36	40	37	36	38	40	35	36	36	33	35	38	37	37	37	39	38	35	39	37	38	37	37	39	36	38	38	38	37	38	38	37	38	39	36	37	39	38	34	37	37	37	37	37	40	34	37	39	36
Donor repeat 2	37	39	36	38	37	37	35	37	35	35	35	38	36	36	39	38	38	36	37	38	37	37	38	40	34	37	39	36	36	38	39	35	38	39	37	36	38	39	35	38	37	36	36	38	38	37	37	40	36
Donor repeat 3	39	39	35	39	39	35	33	37	36	34	37	37	34	37	37	36	38	34	35	36	37	36	37	37	36	38	38	37	36	38	36	34	36	38	35	36	37	37	36	36	36	35	35	36	37	34	35	37	35
Acceptor repeat 1	3329	3318	3323	3328	3309	3307	3297	3291	3295	3279	3254	3207	3183	3136	3099	3002	2862	2817	2816	2817	2785	2802	2782	2783	2781	2780	2778	2739	2766	2752	2725	2697	2695	2684	2667	2684	2660	2630	2617	2643	2596	2579	2577	2558	2559	2528	2515	2513	2493
Acceptor repeat 2	3292	3301	3274	3284	3284	3300	3295	3314	3335	3348	3342	3316	3320	3292	3269	3263	3262	3238	3253	3238	3215	3184	3199	3177	3159	3146	3102	2969	2898	2851	2838	2828	2822	2800	2765	2779	2774	2739	2718	2728	2704	2672	2670	2660	2627	2632	2623	2609	2585
Acceptor repeat 3	3288	3287	3302	3305	3290	3292	3312	3309	3335	3351	3353	3338	3313	3307	3270	3297	3286	3270	3271	3279	3245	3243	3240	3228	3200	3204	3191	3157	3153	3145	3108	3093	3095	3083	3022	3033	3037	2996	2968	2957	2945	2917	2926	2901	2885	2851	2862	2832	2812
HTT repeat 1	1571	1577	1576	1578	1567	1578	1577	1582	1595	1600	1607	1597	1588	1578	1569	1568	1571	1563	1557	1554	1553	1550	1546	1552	1539	1539	1539	1525	1536	1536	1523	1521	1521	1523	1516	1530	1521	1517	1506	1516	1515	1500	1505	1515	1502	1503	1508	1505	1499
HTT repeat 2	1644	1637	1649	1655	1638	1645	1644	1655	1665	1663	1672	1652	1647	1647	1639	1637	1641	1630	1626	1623	1619	1615	1608	1616	1600	1603	1600	1590	1596	1604	1593	1579	1588	1588	1574	1586	1574	1581	1575	1576	1577	1556	1566	1571	1569	1570	1555	1563	1559
HTT repeat 3	1612	1607	1606	1614	1615	1611	1613	1621	1638	1631	1635	1616	1611	1618	1597	1607	1609	1591	1597	1587	1583	1581	1582	1572	1567	1573	1574	1562	1562	1561	1563	1562	1559	1556	1543	1556	1554	1545	1543	1551	1546	1536	1540	1539	1540	1536	1528	1537	1527
HTT+Hsc70+Apg2+DNAJB1wt repeat 1	1668	1673	1678	1690	1673	1681	1688	1697	1710	1713	1718	1694	1684	1688	1675	1684	1687	1675	1683	1679	1664	1675	1672	1666	1663	1675	1676	1660	1657	1675	1664	1661	1663	1665	1656	1663	1675	1665	1660	1663	1663	1657	1665	1661	1656	1660	1661	1662	1661
HTT+Hsc70+Apg2+DNAJB1wt repeat 2	1657	1664	1682	1683	1677	1681	1683	1689	1697	1709	1714	1702	1699	1690	1683	1693	1688	1674	1689	1690	1684	1681	1691	1689	1681	1692	1687	1683	1686	1690	1681	1682	1680	1681	1682	1686	1685	1693	1683	1684	1684	1676	1693	1678	1678	1685	1686	1685	1672
HTT+Hsc70+Apg2+DNAJB1wt repeat 3	1685	1701	1699	1708	1700	1707	1708	1710	1728	1737	1745	1721	1728	1727	1710	1713	1704	1707	1723	1712	1697	1703	1710	1708	1707	1711	1701	1703	1706	1707	1701	1696	1698	1703	1697	1719	1711	1705	1708	1703	1695	1704	1704	1699	1711	1704	1694	1694	1694
HTT+Hsc70+Apg2+DNAJB1-H244A repeat 1	1714	1704	1703	1711	1702	1706	1704	1713	1728	1741	1745	1728	1725	1720	1711	1710	1706	1697	1705	1701	1688	1691	1692	1684	1677	1684	1675	1674	1668	1672	1662	1656	1676	1667	1649	1656	1655	1651	1657	1654	1651	1642	1650	1651	1644	1649	1649	1645	1637
HTT+Hsc70+Apg2+DNAJB1-H244A repeat 2	1734	1736	1728	1734	1727	1724	1742	1742	1758	1765	1768	1753	1744	1737	1727	1734	1724	1710	1716	1703	1703	1694	1692	1676	1668	1677	1661	1652	1629	1600	1585	1570	1574	1571	1549	1563	1559	1550	1541	1541	1545	1546	1541	1536	1520	1520	1511	1513	1500
HTT+Hsc70+Apg2+DNAJB1-H244A repeat 3	1692	1676	1688	1692	1683	1696	1681	1693	1707	1716	1727	1707	1698	1701	1684	1691	1685	1691	1675	1675	1671	1661	1674	1650	1655	1653	1647	1649	1648	1643	1636	1639	1638	1646	1631	1638	1644	1631	1634	1631	1625	1614	1625	1629	1619	1627	1625	1619	1610
HTT+Hsc70+Apg2+DNAJB1-H244R repeat 1	1726	1729	1726	1744	1729	1727	1738	1738	1758	1764	1770	1752	1739	1741	1741	1736	1727	1729	1738	1738	1727	1728	1729	1729	1715	1720	1714	1682	1670	1661	1648	1597	1591	1582	1557	1557	1561	1544	1548	1550	1541	1533	1536	1532	1512	1510	1505	1499	1489
HTT+Hsc70+Apg2+DNAJB1-H244R repeat 2	1731	1725	1726	1730	1712	1710	1716	1713	1732	1741	1736	1725	1716	1711	1700	1707	1709	1707	1693	1693	1691	1662	1611	1585	1568	1569	1562	1553	1555	1561	1548	1548	1551	1557	1545	1550	1548	1535	1545	1541	1535	1524	1529	1518	1502	1504	1506	1498	1483
HTT+Hsc70+Apg2+DNAJB1-H244R repeat 3	1706	1703	1709	1714	1704	1715	1715	1724	1734	1742	1743	1728	1714	1724	1712	1720	1717	1713	1710	1715	1701	1703	1707	1704	1698	1712	1699	1687	1692	1696	1682	1684	1696	1694	1680	1687	1683	1676	1677	1682	1683	1669	1681	1673	1670	1659	1666	1654	1655
HTT+Hsc70+Apg2+DNAJB1-K242A repeat 1	1728	1720	1724	1732	1718	1716	1716	1720	1741	1730	1735	1707	1629	1590	1562	1549	1552	1533	1537	1526	1532	1523	1540	1524	1519	1528	1521	1518	1534	1531	1528	1531	1544	1531	1524	1533	1538	1534	1529	1535	1522	1519	1520	1507	1504	1507	1494	1484	1487
HTT+Hsc70+Apg2+DNAJB1-K242A repeat 2	1730	1722	1726	1724	1699	1720	1699	1702	1709	1679	1607	1561	1547	1549	1531	1543	1545	1531	1538	1538	1526	1527	1544	1527	1538	1538	1535	1525	1543	1542	1539	1536	1547	1539	1536	1536	1545	1539	1543	1541	1536	1520	1517	1510	1507	1510	1496	1498	1487
HTT+Hsc70+Apg2+DNAJB1-K242A repeat 3	1701	1686	1696	1697	1695	1700	1693	1700	1721	1721	1732	1715	1705	1705	1697	1700	1699	1697	1695	1703	1688	1690	1700	1695	1683	1690	1690	1682	1681	1692	1682	1680	1690	1688	1671	1687	1682	1678	1675	1681	1675	1655	1671	1678	1667	1674	1663	1662	1664
HTT+Hsc70+Apg2+DNAJB1-K242R repeat 1	1675	1665	1681	1681	1671	1687	1679	1689	1697	1704	1708	1702	1697	1681	1676	1686	1680	1674	1671	1672	1672	1675	1672	1676	1666	1672	1679	1668	1671	1670	1666	1673	1668	1671	1661	1677	1670	1664	1665	1662	1669	1662	1662	1667	1659	1665	1667	1655	1647
HTT+Hsc70+Apg2+DNAJB1-K242R repeat 2	1651	1645	1646	1665	1658	1660	1660	1665	1676	1689	1690	1672	1670	1671	1659	1664	1660	1656	1655	1657	1655	1653	1655	1648	1646	1651	1656	1646	1657	1651	1651	1646	1656	1653	1648	1655	1651	1649	1641	1654	1646	1633	1646	1654	1641	1649	1640	1641	1643
HTT+Hsc70+Apg2+DNAJB1-K242R repeat 3	1660	1665	1662	1668	1662	1678	1671	1678	1700	1705	1700	1691	1687	1682	1673	1675	1688	1667	1674	1678	1656	1670	1674	1667	1675	1666	1674	1664	1668	1673	1661	1658	1673	1671	1665	1666	1670	1660	1661	1663	1658	1655	1661	1663	1650	1656	1659	1653	1653
HTT+Hsc70+Apg2+DNAJB1-H244A 2X repeat 1	1616	1631	1624	1629	1631	1633	1643	1645	1656	1666	1679	1652	1648	1647	1638	1640	1640	1629	1638	1628	1624	1621	1612	1614	1603	1608	1610	1600	1600	1599	1585	1588	1589	1597	1580	1586	1581	1580	1574	1589	1587	1566	1581	1582	1572	1580	1574	1572	1556
HTT+Hsc70+Apg2+DNAJB1-H244A 2X repeat 2	1656	1652	1658	1667	1665	1665	1676	1678	1684	1696	1702	1688	1684	1685	1676	1671	1679	1666	1675	1660	1648	1657	1653	1654	1645	1650	1647	1631	1631	1633	1628	1623	1632	1636	1618	1617	1625	1615	1618	1622	1615	1605	1614	1607	1605	1603	1601	1597	1596
HTT+Hsc70+Apg2+DNAJB1-H244A 2X repeat 3	1642	1651	1651	1660	1650	1650	1655	1666	1671	1685	1680	1673	1665	1666	1658	1660	1657	1649	1645	1648	1639	1640	1641	1630	1626	1618	1627	1614	1615	1617	1612	1609	1604	1599	1594	1591	1606	1592	1590	1596	1594	1576	1584	1591	1586	1579	1581	1586	1578
HTT+Hsc70+Apg2+DNAJB1-H244R 2X repeat 1	1700	1695	1706	1713	1715	1717	1713	1724	1739	1738	1751	1738	1727	1719	1713	1725	1724	1713	1724	1716	1714	1711	1711	1715	1711	1710	1711	1705	1708	1709	1703	1699	1708	1705	1702	1698	1703	1699	1698	1704	1702	1687	1693	1699	1689	1686	1688	1685	1665
HTT+Hsc70+Apg2+DNAJB1-H244R 2X repeat 2	1716	1718	1734	1729	1722	1733	1736	1738	1751	1767	1772	1754	1749	1744	1755	1745	1740	1730	1738	1740	1732	1739	1737	1733	1728	1734	1726	1722	1730	1727	1722	1727	1725	1728	1717	1727	1728	1727	1719	1725	1718	1711	1712	1720	1709	1720	1712	1712	1695
HTT+Hsc70+Apg2+DNAJB1-H244R 2X repeat 3	1712	1722	1729	1734	1722	1730	1732	1742	1744	1748	1760	1758	1737	1739	1735	1740	1735	1730	1748	1733	1731	1735	1731	1732	1729	1724	1721	1717	1706	1685	1652	1690	1692	1699	1681	1690	1686	1683	1683	1683	1686	1668	1679	1675	1668	1671	1677	1665	1659
HTT+Hsc70+Apg2+DNAJB1-K242A 2X repeat 1	1703	1700	1701	1706	1701	1705	1713	1720	1728	1738	1731	1717	1707	1695	1688	1685	1690	1676	1675	1674	1663	1657	1675	1661	1657	1657	1661	1643	1655	1637	1632	1614	1589	1562	1525	1532	1522	1524	1518	1522	1508	1499	1491	1489	1479	1478	1476	1469	1454
HTT+Hsc70+Apg2+DNAJB1-K242A 2X repeat 2	1744	1740	1738	1746	1747	1747	1763	1763	1770	1769	1772	1748	1737	1738	1735	1730	1734	1721	1716	1714	1708	1715	1717	1702	1699	1693	1699	1688	1691	1678	1667	1639	1627	1622	1608	1587	1572	1566	1557	1567	1554	1538	1527	1523	1511	1512	1517	1507	1492
HTT+Hsc70+Apg2+DNAJB1-K242A 2X repeat 3	1703	1702	1691	1708	1694	1706	1709	1712	1729	1734	1743	1717	1721	1717	1710	1710	1708	1705	1710	1707	1704	1698	1714	1704	1706	1695	1702	1699	1704	1704	1702	1699	1701	1709	1699	1697	1708	1693	1697	1702	1700	1689	1696	1699	1696	1698	1696	1701	1683
HTT+Hsc70+Apg2+DNAJB1-K242R 2X repeat 1	1696	1695	1693	1698	1706	1706	1706	1703	1715	1712	1709	1687	1685	1671	1664	1659	1665	1644	1648	1653	1641	1639	1644	1650	1632	1643	1644	1625	1622	1630	1621	1623	1619	1626	1610	1611	1618	1613	1610	1615	1608	1598	1603	1601	1588	1593	1599	1588	1582
HTT+Hsc70+Apg2+DNAJB1-K242R 2X repeat 2	1711	1702	1695	1710	1712	1712	1707	1721	1731	1739	1750	1733	1729	1717	1711	1715	1717	1702	1716	1720	1717	1710	1711	1704	1697	1709	1714	1700	1710	1714	1697	1705	1708	1708	1697	1711	1709	1698	1701	1708	1702	1687	1697	1698	1690	1694	1704	1697	1686
HTT+Hsc70+Apg2+DNAJB1-K242R 2X repeat 3	1705	1712	1714	1723	1717	1723	1723	1728	1744	1762	1747	1742	1731	1735	1728	1721	1725	1716	1727	1715	1712	1722	1721	1716	1708	1715	1724	1714	1709	1720	1714	1711	1711	1721	1707	1709	1721	1708	1704	1704	1706	1692	1714	1705	1713	1701	1710	1707	1695
Blank 1	23	24	22	24	23	22	22	21	20	18	22	24	23	23	24	21	25	22	23	24	25	24	25	25	23	25	24	24	23	26	25	22	24	26	23	23	25	24	24	25	26	21	23	24	26	23	22	25	23
Blank 2	22	24	23	23	25	22	20	21	19	18	21	24	24	24	24	23	25	24	23	25	24	22	25	25	22	24	24	25	24	25	25	20	25	25	25	22	25	25	24	25	23	23	22	26	25	23	25	27	24
Blank 3	22	24	20	24	24	24	20	23	21	20	22	23	22	25	23	23	25	22	24	24	25	24	26	26	24	25	25	25	22	24	26	23	23	25	24	25	24	25	20	26	27	24	24	25	26	26	25	25	23
FRET
Cycle Nr.	1	2	3	4	5	6	7	8	9	10	11	12	13	14	15	16	17	18	19	20	21	22	23	24	25	26	27	28	29	30	31	32	33	34	35	36	37	38	39	40	41	42	43	44	45	46	47	48	49
Time [s]	0	1200	2400	3600	4799.9	5999.9	7199.9	8399.9	9599.9	10799.9	11999.9	13199.9	14399.9	15599.8	16799.8	17999.8	19199.8	20399.8	21599.8	22799.7	23999.7	25199.7	26399.7	27599.7	28799.7	29999.7	31199.7	32399.7	33599.6	34799.6	35999.6	37199.6	38399.6	39599.6	40799.6	41999.6	43199.6	44399.5	45599.5	46799.5	47999.5	49199.5	50399.5	51599.4	52799.5	53999.4	55199.4	56399.4	57599.4
Temp. [°C]	24.2	24.5	24.3	24.3	25	24.3	24.1	23.9	23.3	22.9	23.3	24.3	23.8	24.2	24.6	24.2	24.5	24.7	24.3	24.7	25.2	24.4	25	25.2	24.6	24.5	25	25.4	24.4	25.1	25.5	24.5	24.6	25.2	25.4	24.5	24.9	25.2	24.6	24.6	25.3	25.1	24.4	25.1	25.4	24.6	24.9	25.2	25.2
Donor repeat 1	550	551	549	550	548	550	549	554	560	562	564	556	553	556	545	544	548	544	544	546	541	541	541	545	538	544	539	537	539	541	536	533	539	536	530	536	538	532	534	537	534	529	535	534	532	532	531	534	528
Donor repeat 2	545	544	539	544	538	539	540	544	550	554	556	551	544	542	537	538	543	534	541	537	534	533	538	538	533	536	534	529	530	533	530	528	531	531	524	531	530	528	528	532	528	524	529	530	524	523	526	526	522
Donor repeat 3	535	533	526	531	526	526	525	532	534	538	539	538	528	529	522	523	523	516	516	515	514	518	515	513	509	511	509	506	506	508	501	498	488	480	469	478	478	478	472	474	472	472	473	473	469	463	467	466	462
Acceptor repeat 1	232	229	225	225	225	220	221	223	219	218	218	217	217	214	212	208	204	201	202	206	200	205	206	206	205	207	209	207	208	210	211	206	209	209	208	207	208	207	206	208	207	205	204	205	205	203	202	204	199
Acceptor repeat 2	234	228	222	224	222	222	223	220	221	219	224	224	221	223	220	220	221	219	220	222	223	220	222	223	218	221	221	212	212	212	210	210	211	211	210	208	208	208	208	204	207	203	206	206	206	202	205	203	199
Acceptor repeat 3	226	226	226	224	223	222	220	220	222	221	224	223	221	223	221	220	224	219	223	222	222	222	226	223	222	224	228	223	222	223	225	219	223	223	220	221	222	219	217	217	218	213	214	216	214	210	211	212	210
HTT repeat 1	477	437	410	401	388	392	392	396	406	410	420	427	435	448	461	487	513	538	575	606	638	670	707	733	756	788	816	830	857	877	895	909	927	941	946	963	973	981	990	1003	1005	1007	1021	1028	1033	1039	1048	1049	1051
HTT repeat 2	494	451	420	413	405	407	402	412	420	425	434	439	448	466	477	507	531	560	595	629	659	693	736	763	785	821	842	860	889	913	925	940	961	973	978	1003	1013	1017	1027	1045	1044	1051	1058	1069	1072	1073	1084	1090	1092
HTT repeat 3	487	441	418	407	401	397	401	405	413	418	424	434	443	456	468	495	519	547	585	616	647	679	716	747	775	806	826	848	876	892	906	923	939	961	964	976	993	998	1008	1017	1029	1027	1044	1049	1051	1058	1068	1069	1073
HTT+Hsc70+Apg2+DNAJB1wt repeat 1	511	466	443	430	422	417	421	421	426	425	425	420	417	422	415	415	416	408	413	415	409	416	414	411	414	415	413	410	412	411	415	410	414	414	412	412	412	412	412	415	415	411	417	420	416	418	417	420	415
HTT+Hsc70+Apg2+DNAJB1wt repeat 2	511	468	444	430	420	420	414	423	422	423	424	418	419	421	414	417	418	412	415	416	414	417	419	416	416	418	416	413	418	415	417	417	419	420	412	419	420	418	418	421	417	416	421	420	421	420	425	425	420
HTT+Hsc70+Apg2+DNAJB1wt repeat 3	521	474	445	436	426	424	422	426	429	431	433	428	427	427	418	421	423	418	422	423	420	422	422	421	420	424	420	416	423	421	421	423	419	419	418	423	424	420	422	427	420	425	424	426	424	426	429	425	425
HTT+Hsc70+Apg2+DNAJB1-H244A repeat 1	544	491	458	449	438	438	437	442	450	454	462	464	468	475	489	513	531	554	586	617	649	688	723	755	789	822	854	874	907	932	947	975	994	1007	1019	1039	1055	1059	1074	1091	1089	1103	1118	1124	1129	1129	1152	1147	1149
HTT+Hsc70+Apg2+DNAJB1-H244A repeat 2	551	501	467	456	444	441	444	445	453	459	468	470	473	482	493	511	535	556	586	625	653	689	728	753	788	819	854	868	882	901	905	924	942	954	954	978	992	995	1004	1022	1028	1035	1042	1044	1043	1044	1061	1055	1051
HTT+Hsc70+Apg2+DNAJB1-H244A repeat 3	540	488	455	446	431	431	435	436	443	449	458	460	461	472	486	505	525	545	579	614	640	676	717	750	777	817	845	864	891	921	937	961	982	997	1001	1027	1038	1048	1056	1078	1079	1080	1098	1111	1114	1113	1138	1134	1137
HTT+Hsc70+Apg2+DNAJB1-H244R repeat 1	527	475	446	436	424	424	420	423	428	433	434	431	429	429	422	428	428	424	430	431	434	441	449	453	456	470	476	485	496	509	516	521	539	551	561	582	602	619	631	648	668	679	697	715	721	732	755	760	769
HTT+Hsc70+Apg2+DNAJB1-H244R repeat 2	529	472	444	433	425	421	413	421	426	427	429	423	422	420	416	420	423	418	423	425	426	425	421	420	424	436	445	452	463	481	490	506	527	544	554	576	596	612	626	650	661	678	692	714	722	730	749	761	768
HTT+Hsc70+Apg2+DNAJB1-H244R repeat 3	520	472	444	432	425	421	416	419	425	426	431	426	421	421	420	424	427	423	427	428	428	437	444	450	454	467	478	486	505	518	533	547	571	590	599	626	646	662	680	703	719	732	758	777	786	804	831	839	847
HTT+Hsc70+Apg2+DNAJB1-K242A repeat 1	525	476	447	438	426	424	424	420	429	430	432	431	416	410	405	412	414	415	429	435	437	448	459	465	472	487	497	504	517	532	537	549	567	571	574	594	596	609	613	628	633	639	656	662	663	672	687	689	694
HTT+Hsc70+Apg2+DNAJB1-K242A repeat 2	527	474	448	437	425	423	420	421	424	420	411	402	400	403	400	413	416	417	427	432	440	450	464	472	481	496	503	510	526	536	547	556	570	583	584	597	607	617	621	636	644	648	660	670	669	680	697	700	702
HTT+Hsc70+Apg2+DNAJB1-K242A repeat 3	516	470	440	431	420	420	417	420	431	429	438	435	433	436	433	445	448	453	463	472	481	493	505	512	524	538	549	560	576	587	596	605	617	631	637	653	661	670	683	695	705	714	724	742	746	752	773	773	789
HTT+Hsc70+Apg2+DNAJB1-K242R repeat 1	517	472	441	431	422	422	418	421	428	428	432	432	429	429	426	435	435	427	441	446	448	454	458	459	466	476	480	478	489	498	499	505	516	521	523	531	536	541	548	555	559	562	573	583	581	587	595	600	599
HTT+Hsc70+Apg2+DNAJB1-K242R repeat 2	515	464	435	428	417	417	413	418	425	427	431	425	426	427	425	428	434	425	439	439	442	445	458	456	459	467	474	473	485	493	495	500	509	513	514	522	530	537	537	550	552	554	564	569	573	579	587	593	589
HTT+Hsc70+Apg2+DNAJB1-K242R repeat 3	519	469	438	430	425	423	419	419	427	427	433	429	430	429	426	434	436	435	445	442	447	450	461	462	463	474	480	480	492	500	501	506	520	520	523	535	539	546	552	559	564	561	577	585	588	585	599	602	604
HTT+Hsc70+Apg2+DNAJB1-H244A 2X repeat 1	532	490	466	451	440	436	438	438	446	451	454	456	460	464	469	488	503	518	550	570	596	635	666	693	733	767	792	813	846	872	885	917	935	946	958	982	992	1009	1014	1034	1043	1044	1069	1074	1077	1080	1093	1097	1097
HTT+Hsc70+Apg2+DNAJB1-H244A 2X repeat 2	540	501	473	459	448	446	444	448	452	456	466	463	468	476	476	497	513	529	554	582	610	643	674	709	740	781	806	828	866	888	911	933	951	965	978	1001	1019	1024	1038	1054	1062	1063	1086	1091	1101	1104	1111	1119	1115
HTT+Hsc70+Apg2+DNAJB1-H244A 2X repeat 3	540	497	472	456	445	442	441	446	450	453	465	464	465	471	476	496	510	523	551	578	604	637	671	700	734	774	798	819	856	878	898	916	950	958	963	996	1004	1013	1031	1041	1047	1052	1071	1078	1084	1089	1100	1106	1106
HTT+Hsc70+Apg2+DNAJB1-H244R 2X repeat 1	527	478	451	436	424	425	419	423	430	431	430	427	424	422	417	422	422	416	427	426	424	431	432	434	431	442	446	444	458	460	468	470	482	485	485	504	511	518	524	537	545	551	562	575	580	587	602	602	612
HTT+Hsc70+Apg2+DNAJB1-H244R 2X repeat 2	531	480	455	442	430	428	425	426	433	435	435	433	429	431	422	426	426	423	427	427	427	437	436	436	440	447	451	449	457	465	469	477	486	490	493	507	516	527	533	542	548	555	571	580	586	593	609	616	616
HTT+Hsc70+Apg2+DNAJB1-H244R 2X repeat 3	531	482	451	440	431	429	423	430	435	433	434	431	430	431	424	427	427	423	428	428	426	431	436	434	438	449	448	447	454	454	452	469	480	485	485	500	508	513	522	535	539	544	557	569	575	580	593	603	608
HTT+Hsc70+Apg2+DNAJB1-K242A 2X repeat 1	526	477	447	436	425	424	421	420	426	425	431	425	423	420	414	419	415	410	413	413	410	414	416	410	409	415	412	409	413	413	409	408	405	401	395	398	399	396	397	404	404	401	403	405	406	408	418	418	419
HTT+Hsc70+Apg2+DNAJB1-K242A 2X repeat 2	539	486	458	443	431	429	431	433	434	435	438	434	430	429	420	426	427	420	424	423	422	423	425	421	416	423	421	418	423	423	418	413	413	410	406	405	406	408	407	413	415	409	412	416	417	414	428	428	424
HTT+Hsc70+Apg2+DNAJB1-K242A 2X repeat 3	525	478	449	434	424	421	421	422	428	430	429	426	424	424	419	421	421	417	422	422	419	420	425	421	423	427	423	421	426	428	423	426	432	430	428	432	439	437	438	444	443	445	454	455	457	461	474	474	474
HTT+Hsc70+Apg2+DNAJB1-K242R 2X repeat 1	536	491	457	447	434	431	429	435	434	435	438	433	432	433	426	435	431	432	436	441	439	442	450	453	452	463	467	468	481	489	489	500	507	511	511	524	529	536	537	549	552	552	563	568	573	576	590	590	592
HTT+Hsc70+Apg2+DNAJB1-K242R 2X repeat 2	543	488	457	444	436	432	433	433	441	443	446	443	442	444	436	442	441	442	451	455	452	459	467	469	471	483	487	486	504	507	513	521	530	534	538	550	562	563	572	581	588	590	601	605	607	618	626	628	634
HTT+Hsc70+Apg2+DNAJB1-K242R 2X repeat 3	544	494	460	447	438	438	433	437	444	447	451	443	447	447	439	446	449	448	452	457	458	468	474	475	480	490	495	498	509	516	521	529	542	547	550	560	572	572	583	597	600	603	615	622	624	635	648	650	651
Blank 1	85	86	83	86	85	84	82	84	83	81	85	86	83	85	83	83	84	82	82	85	84	84	83	87	81	86	85	82	85	84	84	83	83	84	84	84	85	85	84	84	84	84	83	85	86	82	84	85	82
Blank 2	85	87	85	85	85	85	84	84	82	82	82	85	83	86	84	85	87	82	83	85	84	85	85	86	83	84	86	84	84	85	85	83	86	85	82	83	85	85	83	85	86	84	86	85	86	83	85	85	84
Blank 3	88	90	86	87	87	84	83	84	83	83	86	88	85	85	84	85	86	81	86	86	86	84	86	84	87	85	85	85	86	85	87	83	87	85	84	83	84	86	84	84	86	82	83	86	87	83	85	87	84
RAW DATA OF FRET MEASUREMENT FOR DNAJB1-H244F
INDEPENDENT EXPERIMENT 1
Application: Tecan i-control				Tecan i-control , 1.10.4.0
Device: infinite 200Pro				Serial number: 1407001000				Serial number of connected stacker:
Firmware: V_3.37_07/12_Infinite (Jul 20 2012/13.56.47)				MAI, V_3.37_07/12_Infinite (Jul 20 2012/13.56.47)
Date:	2021-12-03
Time:	3:27:04 PM
System				PCN024
User				pcn024\Kirstein
Plate				Corning 384 Flat Bottom Black Polystyrol Catalog No.: 3655/3711 [COS384fb.pdfx]
Plate-ID (Stacker)
Wait (Plate)				Off	Target Temperature: 24 °C
List of actions in this measurement script:
Kinetic
Fluorescence
Fluorescence
Fluorescence
3 Labels
Kinetic Measurement
Kinetic Cycles				1000
Interval Time				00:20:00
Mode				Fluorescence Top Reading
Excitation Wavelength				430	nm
Emission Wavelength				485	nm
Excitation Bandwidth				20	nm
Emission Bandwidth				20	nm
Gain				45	Manual
Number of Flashes				5
Integration Time				20	µs
Lag Time				0	µs
Settle Time				0	ms
Mirror (Automatic)				50% Mirror
Mode				Fluorescence Top Reading
Excitation Wavelength				485	nm
Emission Wavelength				535	nm
Excitation Bandwidth				20	nm
Emission Bandwidth				25	nm
Gain				45	Manual
Number of Flashes				5
Integration Time				20	µs
Lag Time				0	µs
Settle Time				0	ms
Mirror (Automatic)				Dichroic 510 (e.g. fluorescein)
Mode				Fluorescence Top Reading
Excitation Wavelength				430	nm
Emission Wavelength				535	nm
Excitation Bandwidth				20	nm
Emission Bandwidth				25	nm
Gain				45	Manual
Number of Flashes				5
Integration Time				20	µs
Lag Time				0	µs
Settle Time				0	ms
Mirror (Automatic)				Dichroic 510 (e.g. fluorescein)
Part of Plate				B10-M12
Start Time:	12/3/2021 3:27:04 PM
Donor
Cycle Nr.	1	2	3	4	5	6	7	8	9	10	11	12	13	14	15	16	17	18	19	20	21	22	23	24	25	26	27	28	29	30	31	32	33	34	35	36	37	38	39	40	41	42	43	44	45	46	47	48	49
Time [s]	0	1199.9	2399.9	3599.8	4799.8	5999.7	7199.7	8399.6	9599.6	10799.5	11999.4	13199.4	14399.4	15599.3	16799.2	17999.2	19199.1	20399.1	21599	22798.9	23998.9	25198.8	26398.8	27598.7	28798.7	29998.6	31198.5	32398.5	33598.5	34798.4	35998.3	37198.3	38398.2	39598.1	40798.1	41998	43198	44397.9	45597.9	46797.8	47997.8	49197.7	50397.7	51597.6	52797.5	53997.5	55197.4	56397.4	57597.3
Temp. [°C]	23.9	24	23.8	24.1	23.9	24.1	24	23.8	23.9	24.1	23.9	23.9	23.9	23.8	23.8	23.9	24	23.9	23.9	23.9	23.7	23.6	23.7	23.6	23.7	23.9	23.9	23.8	23.8	23.9	23.4	23.8	23.9	23.8	23.9	23.9	23.9	23.9	23.7	23.6	23.7	23.8	23.9	23.7	23.7	23.8	23.7	23.9	23.9
Donor repeat 1	320	326	329	322	327	322	325	329	324	325	326	320	324	324	324	321	326	321	327	321	326	321	322	322	324	315	316	324	322	316	315	314	308	311	315	311	308	303	305	311	308	301	303	303	301	298	294	300	295
Donor repeat 2	327	328	330	327	332	331	330	333	328	333	332	331	329	336	331	331	339	332	330	329	328	327	329	329	327	322	325	328	320	323	320	314	317	315	322	316	316	316	316	313	311	310	305	311	303	307	303	303	308
Donor repeat 3	327	329	335	331	331	327	333	333	332	332	334	332	331	330	334	327	333	329	330	329	336	331	328	328	327	323	326	329	322	323	322	318	317	318	311	312	310	312	308	308	314	307	307	304	307	305	300	304	306
Acceptor repeat 1	25	25	23	26	21	23	26	23	25	26	23	27	25	26	25	24	23	25	26	26	23	24	24	23	25	21	24	24	24	22	23	22	25	24	22	27	24	23	23	24	22	22	23	23	22	21	21	23	23
Acceptor repeat 2	25	23	25	24	23	23	26	24	24	24	25	23	22	24	23	22	24	24	22	23	23	22	22	24	23	26	22	23	22	25	24	25	23	23	23	23	24	24	22	22	23	23	22	25	22	24	20	22	22
Acceptor repeat 3	25	24	24	26	25	27	20	25	24	25	23	24	22	25	23	22	25	23	26	22	23	24	22	22	22	25	25	23	26	25	23	23	24	24	24	25	23	26	25	23	24	22	22	24	22	25	24	25	25
HTT repeat 1	147	150	155	153	153	152	156	152	150	152	152	149	148	149	145	142	138	133	135	129	125	123	123	120	112	109	107	107	103	100	101	94	96	93	91	93	89	91	87	88	87	84	83	83	81	79	77	79	80
HTT repeat 2	160	156	159	162	163	164	161	163	162	163	163	161	157	156	156	151	147	146	140	139	133	128	128	121	117	114	113	111	107	105	104	104	99	101	95	97	97	93	94	87	88	88	87	86	84	86	81	83	83
HTT repeat 3	149	153	156	159	158	154	159	160	154	154	156	156	152	151	150	146	142	139	139	130	126	123	120	119	116	111	108	105	104	104	102	100	101	98	93	91	92	93	89	88	87	86	86	84	84	81	80	82	78
HTT+Hsc70+Apg2+DNAJB1wt repeat 1	160	160	163	165	165	167	165	164	167	164	167	164	169	166	169	167	170	168	164	167	165	169	167	170	166	164	166	167	166	164	169	166	164	164	167	167	163	167	161	165	161	164	159	160	161	160	156	160	158
HTT+Hsc70+Apg2+DNAJB1wt repeat 2	159	161	167	169	165	169	167	169	169	167	170	165	171	169	170	173	167	168	169	169	168	166	170	172	167	168	168	167	168	168	164	168	167	172	170	165	168	167	163	162	164	167	165	159	159	160	154	161	158
HTT+Hsc70+Apg2+DNAJB1wt repeat 3	158	166	165	169	164	166	167	166	169	165	169	167	167	165	166	168	169	165	169	169	169	164	169	167	172	168	165	165	166	165	163	168	165	166	165	165	167	165	169	163	165	163	161	161	165	160	157	158	157
HTT+Hsc70+Apg2+DNAJB1-H244F repeat 1	164	161	165	168	168	170	172	171	168	170	171	168	168	169	167	164	165	163	162	162	158	153	151	148	142	137	134	131	128	124	123	120	117	116	112	110	111	108	107	104	101	103	104	100	100	100	95	99	95
HTT+Hsc70+Apg2+DNAJB1-H244F repeat 2	161	159	163	165	165	168	163	167	170	166	169	168	166	166	164	173	164	162	161	156	158	151	150	145	149	136	134	135	133	126	121	121	120	118	116	115	111	110	109	108	105	104	107	102	106	101	99	96	99
HTT+Hsc70+Apg2+DNAJB1-H244F repeat 3	158	165	168	169	167	168	171	168	171	170	170	170	167	169	169	165	170	163	164	164	157	155	150	154	144	141	139	134	131	125	129	126	121	121	118	117	115	113	110	109	110	110	105	106	101	102	101	99	103
HTT+Hsc70+Apg2+DNAJB1-H244F 2X repeat 1	150	151	156	157	154	157	159	160	159	158	160	159	158	157	159	159	158	156	152	152	149	150	145	145	136	133	130	129	129	124	118	117	116	115	109	109	108	109	105	103	100	102	99	99	96	96	93	96	97
HTT+Hsc70+Apg2+DNAJB1-H244F 2X repeat 2	164	162	166	168	166	170	171	173	173	171	171	175	171	174	171	170	168	173	164	165	159	158	159	150	148	147	139	139	134	132	129	128	121	124	119	117	112	115	112	111	108	107	106	103	105	103	99	102	101
HTT+Hsc70+Apg2+DNAJB1-H244F 2X repeat 3	152	156	162	164	161	165	162	162	160	165	165	166	164	167	163	162	163	160	161	155	155	150	150	146	146	135	135	134	128	124	122	121	118	113	111	109	108	110	106	107	104	101	102	99	97	98	95	97	96
Blank 1	25	25	25	24	26	24	23	26	24	24	25	25	24	24	23	25	23	24	23	23	24	23	22	24	23	22	21	22	24	24	20	25	23	25	25	23	23	23	23	24	23	25	24	22	23	23	23	23	21
Blank 2	25	26	24	23	25	23	28	24	24	24	26	26	26	24	25	25	24	23	22	23	23	22	23	25	24	24	24	23	22	26	23	24	24	22	22	21	23	23	22	22	21	24	25	22	24	24	22	23	23
Blank 3	25	26	25	26	25	24	24	24	24	21	26	24	25	26	23	25	26	25	22	25	25	22	23	25	25	24	25	25	24	24	24	25	23	24	23	22	22	26	21	23	23	23	23	21	21	23	21	24	24
Acceptor
Cycle Nr.	1	2	3	4	5	6	7	8	9	10	11	12	13	14	15	16	17	18	19	20	21	22	23	24	25	26	27	28	29	30	31	32	33	34	35	36	37	38	39	40	41	42	43	44	45	46	47	48	49
Time [s]	0	1199.9	2399.9	3599.8	4799.8	5999.7	7199.7	8399.6	9599.6	10799.5	11999.4	13199.4	14399.3	15599.3	16799.2	17999.2	19199.1	20399	21599	22798.9	23998.9	25198.8	26398.8	27598.7	28798.7	29998.6	31198.5	32398.5	33598.4	34798.4	35998.3	37198.3	38398.2	39598.1	40798.1	41998	43198	44397.9	45597.9	46797.8	47997.8	49197.7	50397.6	51597.6	52797.5	53997.5	55197.4	56397.4	57597.3
Temp. [°C]	23.9	23.9	24	24	23.8	24	23.8	23.9	24	24	23.9	23.9	23.8	23.7	24	23.9	23.9	23.9	23.7	24	23.9	23.8	23.8	23.8	23.8	23.4	23.7	23.8	23.7	23.9	23.7	23.9	23.7	24	23.8	23.7	23.7	23.9	23.9	23.9	23.7	23.9	23.8	24	23.8	23.7	23.7	23.8	23.7
Donor repeat 1	76	75	77	78	76	75	77	76	74	77	76	77	76	75	77	74	74	75	73	75	73	74	76	74	73	76	76	76	73	74	74	72	75	72	78	72	74	73	74	73	73	73	75	75	74	73	73	74	73
Donor repeat 2	64	63	59	63	60	61	60	61	61	61	61	60	63	59	59	59	61	60	59	59	62	62	62	60	61	61	59	61	61	62	60	60	59	62	60	61	58	61	60	59	61	61	60	60	63	60	59	62	60
Donor repeat 3	62	62	61	64	59	59	65	60	61	61	61	61	63	62	61	61	62	60	62	60	63	61	62	61	61	62	60	63	60	63	62	61	60	61	60	62	62	58	60	61	61	63	61	61	62	61	59	59	62
Acceptor repeat 1	8658	8528	8613	8665	8565	8718	8677	8673	8658	8696	8655	8644	8648	8445	8445	8497	8434	8292	8330	8198	8029	7800	7883	7949	7792	7469	7502	7296	7284	7182	6981	6984	6781	6816	6558	6586	6481	6277	6260	6209	6004	5899	6010	5848	5867	5763	5696	5575	5664
Acceptor repeat 2	9648	9751	9753	9697	9763	9758	9658	9847	9863	9855	9748	9724	9860	9596	9631	9449	9543	9414	9462	9133	9084	8813	8838	8856	8719	8553	8448	8099	7998	7931	7942	7678	7605	7455	7394	7311	7091	6976	6971	6896	6668	6650	6414	6375	6419	6335	6090	6049	6055
Acceptor repeat 3	9238	9232	9268	9286	9471	9461	9374	9253	9340	9336	9289	9270	9361	9171	8940	9125	8975	8889	8956	8772	8556	8478	8365	8330	8044	8063	7995	7685	7781	7528	7453	7291	7092	7144	6929	6892	6875	6735	6618	6516	6548	6404	6313	6214	6259	6147	5919	6004	5962
HTT repeat 1	4668	4619	4671	4653	4680	4660	4623	4667	4707	4730	4698	4641	4712	4649	4680	4699	4681	4652	4685	4613	4609	4620	4541	4541	4554	4577	4410	4441	4359	4314	4350	4392	4352	4216	4195	4197	4101	4145	4008	4008	3941	3911	3791	3855	3751	3745	3633	3627	3643
HTT repeat 2	4886	4882	4962	4905	4984	4982	4984	4966	4937	4940	4990	5001	4935	4938	4981	4976	4954	4955	4920	4920	4928	4959	4865	4834	4803	4669	4714	4709	4733	4675	4647	4600	4537	4474	4431	4434	4364	4300	4288	4209	4200	4144	4033	4110	4038	4011	3879	3918	3833
HTT repeat 3	4725	4746	4759	4781	4723	4712	4779	4853	4762	4756	4822	4760	4795	4844	4817	4838	4753	4771	4746	4750	4694	4720	4673	4601	4720	4700	4624	4527	4467	4468	4422	4384	4353	4297	4268	4253	4200	4073	4064	4047	3872	3954	3937	3857	3773	3739	3641	3689	3693
HTT+Hsc70+Apg2+DNAJB1wt repeat 1	5260	5271	5441	5406	5444	5347	5445	5538	5432	5420	5441	5519	5402	5442	5470	5395	5474	5461	5420	5522	5443	5476	5449	5407	5483	5545	5596	5532	5404	5594	5594	5572	5421	5467	5458	5546	5465	5429	5424	5534	5434	5433	5507	5477	5568	5514	5389	5443	5378
HTT+Hsc70+Apg2+DNAJB1wt repeat 2	5372	5406	5424	5444	5458	5486	5551	5510	5499	5531	5521	5508	5576	5438	5550	5520	5586	5489	5582	5544	5574	5516	5402	5626	5650	5533	5586	5670	5639	5461	5538	5652	5508	5483	5630	5426	5667	5610	5663	5487	5592	5528	5548	5517	5507	5508	5555	5510	5523
HTT+Hsc70+Apg2+DNAJB1wt repeat 3	5354	5423	5462	5331	5494	5486	5574	5348	5440	5450	5511	5518	5580	5575	5541	5578	5480	5524	5596	5594	5552	5550	5568	5581	5615	5520	5638	5592	5609	5611	5497	5603	5518	5582	5595	5555	5632	5670	5498	5589	5564	5489	5518	5516	5501	5538	5470	5463	5496
HTT+Hsc70+Apg2+DNAJB1-H244F repeat 1	5371	5358	5493	5512	5493	5434	5499	5535	5555	5488	5570	5532	5514	5594	5553	5484	5497	5341	5508	5330	5327	5303	5282	5319	5302	5228	5075	5233	5169	5023	5061	5035	5017	4989	5073	4939	5007	5034	4846	4911	4835	4880	4818	4809	4901	4830	4706	4786	4847
HTT+Hsc70+Apg2+DNAJB1-H244F repeat 2	5364	5367	5349	5356	5509	5409	5450	5402	5499	5484	5549	5468	5566	5496	5496	5551	5458	5446	5427	5425	5475	5444	5397	5382	5369	5339	5281	5298	5306	5145	5237	5232	5093	5205	5217	5143	5162	5136	5153	5161	5023	5008	5022	5120	4904	5014	4925	4928	4959
HTT+Hsc70+Apg2+DNAJB1-H244F repeat 3	5416	5467	5447	5508	5621	5566	5491	5593	5641	5551	5674	5569	5630	5652	5599	5634	5674	5636	5566	5668	5562	5507	5478	5434	5387	5336	5405	5470	5332	5330	5298	5359	5290	5310	5226	5286	5206	5167	5297	5210	5197	5164	5134	5142	5118	5058	5051	5175	5055
HTT+Hsc70+Apg2+DNAJB1-H244F 2X repeat 1	4942	5058	4991	5122	5111	5099	5140	5131	5161	5088	5144	5186	5148	5080	5166	5102	5146	5130	5143	5161	5002	4972	5012	5012	5021	4968	4924	4968	4940	4879	4808	4817	4979	4857	4883	4772	4813	4797	4846	4784	4666	4740	4713	4714	4674	4652	4661	4687	4657
HTT+Hsc70+Apg2+DNAJB1-H244F 2X repeat 2	5377	5386	5454	5586	5562	5508	5536	5574	5595	5589	5563	5450	5543	5503	5550	5540	5545	5521	5468	5463	5484	5417	5421	5331	5376	5432	5373	5242	5350	5262	5300	5209	5157	5288	5226	5280	5142	5180	5143	4927	5275	5099	5038	5097	4998	5099	5095	4968	5073
HTT+Hsc70+Apg2+DNAJB1-H244F 2X repeat 3	5098	5168	5188	5269	5204	5236	5346	5304	5297	5260	5236	5325	5325	5245	5208	5201	5274	5273	5183	5152	5157	5060	5197	5105	5169	5063	5086	5072	5138	5031	5043	4983	5038	5037	4992	4970	4917	4898	4927	4943	4852	4853	4682	4772	4737	4772	4798	4671	4704
Blank 1	35	34	34	35	32	36	34	34	35	35	36	32	35	33	33	31	34	34	32	33	34	32	33	34	34	35	32	34	35	35	35	34	33	32	33	33	33	34	34	32	34	36	34	32	33	34	34	35	35
Blank 2	36	35	35	34	36	35	35	37	34	34	35	34	34	34	35	35	37	34	34	33	34	33	32	36	33	34	33	35	32	32	33	32	35	33	32	32	36	32	32	33	33	34	31	36	33	34	33	34	36
Blank 3	36	37	34	33	36	35	33	35	36	37	34	35	35	35	33	36	39	33	35	33	34	33	34	32	35	32	34	35	34	34	32	31	32	33	34	31	32	32	32	34	35	31	30	35	32	32	35	33	34
FRET
Cycle Nr.	1	2	3	4	5	6	7	8	9	10	11	12	13	14	15	16	17	18	19	20	21	22	23	24	25	26	27	28	29	30	31	32	33	34	35	36	37	38	39	40	41	42	43	44	45	46	47	48	49
Time [s]	0	1199.9	2399.9	3599.8	4799.8	5999.7	7199.7	8399.6	9599.5	10799.5	11999.4	13199.4	14399.3	15599.3	16799.2	17999.2	19199.1	20399.1	21599	22798.9	23998.9	25198.8	26398.8	27598.7	28798.6	29998.6	31198.5	32398.5	33598.4	34798.4	35998.3	37198.3	38398.2	39598.1	40798.1	41998	43198	44397.9	45597.9	46797.8	47997.7	49197.7	50397.6	51597.6	52797.5	53997.5	55197.4	56397.4	57597.3
Temp. [°C]	23.9	23.7	24	23.9	23.8	23.9	23.9	23.7	23.9	24	23.9	23.9	23.9	23.9	23.8	23.8	23.5	23.9	23.4	23.7	23.6	23.9	23.8	23.7	23.7	23.8	23.8	23.6	23.5	23.6	23.9	23.7	23.8	23.5	23.9	23.8	23.9	23.9	23.9	23.7	23.9	23.8	23.9	23.9	23.8	23.7	23.8	23.5	23.4
Donor repeat 1	1621	1639	1630	1636	1652	1633	1630	1632	1651	1653	1624	1648	1653	1651	1634	1658	1635	1654	1660	1611	1648	1626	1640	1642	1635	1645	1649	1631	1631	1630	1597	1623	1630	1589	1585	1618	1579	1613	1610	1563	1591	1580	1545	1599	1597	1607	1565	1593	1592
Donor repeat 2	1594	1590	1613	1606	1599	1610	1615	1595	1603	1600	1618	1607	1621	1623	1615	1605	1591	1632	1613	1644	1576	1606	1609	1602	1581	1602	1585	1604	1608	1584	1584	1590	1580	1595	1580	1578	1620	1594	1586	1604	1593	1559	1547	1553	1548	1560	1525	1571	1556
Donor repeat 3	1621	1605	1593	1639	1576	1613	1623	1634	1630	1622	1599	1645	1624	1634	1656	1629	1597	1644	1596	1620	1630	1598	1595	1646	1588	1625	1574	1576	1595	1580	1577	1548	1594	1570	1605	1592	1584	1570	1595	1576	1579	1556	1575	1567	1570	1543	1552	1548	1556
Acceptor repeat 1	634	617	601	605	588	579	578	595	594	592	604	605	613	620	623	641	638	639	646	646	638	650	644	638	630	627	609	618	599	598	600	589	580	571	569	562	541	549	537	531	528	535	525	513	517	507	506	506	502
Acceptor repeat 2	681	668	653	651	656	641	653	646	652	662	649	666	680	685	692	697	704	696	708	712	696	696	708	695	681	686	673	673	644	654	639	635	629	617	596	603	591	583	572	574	571	551	558	554	541	538	522	531	534
Acceptor repeat 3	661	649	637	629	630	624	630	621	621	636	637	642	654	664	670	677	677	687	689	686	661	670	682	668	661	644	643	648	624	624	624	614	615	595	591	587	587	574	563	557	551	557	535	547	542	535	516	526	525
HTT repeat 1	1343	1163	1091	1071	1050	1039	1060	1036	1068	1091	1118	1139	1209	1286	1330	1465	1625	1778	1888	2044	2202	2318	2444	2544	2650	2759	2806	2903	2867	2999	3053	2991	3075	3056	3072	3061	3070	3103	3090	3036	3043	3034	3015	2947	2973	2975	2945	2869	2925
HTT repeat 2	1423	1227	1155	1123	1110	1113	1090	1109	1116	1138	1182	1218	1292	1359	1479	1599	1729	1909	2084	2231	2358	2521	2608	2809	2791	2996	3018	3116	3150	3193	3176	3265	3281	3254	3293	3245	3250	3204	3201	3251	3227	3226	3153	3143	3173	3102	3030	3079	3083
HTT repeat 3	1371	1199	1117	1088	1072	1057	1070	1065	1076	1105	1137	1164	1243	1313	1406	1524	1652	1812	1992	2102	2277	2408	2556	2632	2697	2813	2914	2927	2992	3026	3098	3073	3069	3055	3165	3128	3147	3074	3102	3042	3070	3014	3050	2998	2942	2955	2906	2917	2876
HTT+Hsc70+Apg2+DNAJB1wt repeat 1	1507	1315	1234	1227	1213	1214	1238	1215	1242	1243	1233	1233	1249	1238	1262	1253	1233	1273	1257	1270	1244	1294	1279	1309	1265	1262	1304	1327	1342	1299	1298	1335	1355	1384	1404	1402	1388	1453	1456	1446	1476	1496	1526	1558	1575	1591	1606	1672	1698
HTT+Hsc70+Apg2+DNAJB1wt repeat 2	1504	1326	1280	1234	1257	1228	1245	1254	1242	1234	1240	1259	1246	1265	1277	1268	1290	1282	1270	1295	1287	1309	1296	1292	1308	1297	1332	1325	1334	1337	1348	1380	1363	1402	1396	1401	1427	1441	1460	1496	1475	1535	1575	1574	1577	1613	1634	1701	1726
HTT+Hsc70+Apg2+DNAJB1wt repeat 3	1504	1309	1254	1244	1216	1241	1224	1239	1233	1239	1238	1246	1258	1244	1251	1266	1261	1253	1262	1277	1273	1292	1273	1294	1308	1327	1326	1346	1317	1333	1346	1367	1336	1392	1383	1386	1430	1435	1462	1459	1503	1523	1526	1587	1611	1592	1664	1700	1726
HTT+Hsc70+Apg2+DNAJB1-H244F repeat 1	1528	1352	1270	1216	1219	1218	1224	1219	1219	1234	1247	1262	1276	1321	1354	1391	1429	1545	1609	1707	1850	1932	2106	2203	2376	2438	2583	2691	2773	2864	2984	2961	3140	3160	3254	3236	3367	3416	3441	3527	3519	3501	3625	3600	3624	3696	3667	3631	3689
HTT+Hsc70+Apg2+DNAJB1-H244F repeat 2	1489	1323	1250	1214	1206	1207	1199	1219	1210	1204	1219	1261	1279	1303	1335	1389	1459	1528	1607	1696	1821	1925	2115	2203	2343	2451	2622	2713	2807	2913	3013	3179	3201	3274	3378	3454	3447	3548	3603	3589	3645	3669	3685	3747	3790	3817	3857	3811	3832
HTT+Hsc70+Apg2+DNAJB1-H244F repeat 3	1541	1372	1277	1251	1236	1219	1234	1235	1238	1254	1260	1279	1302	1329	1372	1402	1452	1529	1658	1755	1875	1986	2107	2267	2372	2528	2623	2821	2909	3057	3096	3292	3256	3385	3309	3470	3485	3602	3648	3644	3669	3768	3803	3763	3870	3820	3801	3908	3850
HTT+Hsc70+Apg2+DNAJB1-H244F 2X repeat 1	1458	1275	1194	1156	1157	1142	1121	1109	1156	1133	1175	1171	1190	1199	1196	1270	1292	1353	1453	1529	1619	1721	1840	1998	2145	2268	2378	2520	2594	2728	2797	2924	2938	3016	3117	3198	3268	3269	3303	3392	3456	3428	3460	3516	3455	3534	3587	3643	3609
HTT+Hsc70+Apg2+DNAJB1-H244F 2X repeat 2	1531	1357	1288	1235	1228	1228	1231	1229	1217	1209	1229	1267	1261	1284	1319	1332	1401	1480	1544	1647	1773	1856	1989	2159	2268	2380	2542	2735	2767	2912	3017	3181	3204	3290	3402	3444	3506	3473	3657	3604	3651	3712	3639	3764	3824	3776	3886	3900	3924
HTT+Hsc70+Apg2+DNAJB1-H244F 2X repeat 3	1480	1309	1227	1194	1191	1184	1181	1161	1168	1180	1178	1199	1219	1231	1256	1296	1354	1413	1477	1569	1713	1778	1911	2045	2208	2323	2470	2552	2661	2815	2884	2949	3068	3182	3142	3280	3248	3391	3434	3435	3479	3551	3572	3632	3633	3641	3672	3742	3722
Blank 1	172	161	166	160	165	160	160	162	162	159	161	159	158	161	157	153	158	156	159	152	156	155	158	155	155	159	155	154	152	155	153	156	155	152	148	153	151	152	156	155	154	151	150	149	152	153	153	152	153
Blank 2	167	165	166	162	164	162	159	164	162	161	161	161	163	157	160	157	158	161	158	158	160	153	159	159	157	158	157	157	155	151	155	157	155	153	156	152	153	157	155	156	151	157	157	153	153	152	152	153	157
Blank 3	167	165	163	161	164	164	167	160	159	160	160	159	163	163	160	158	158	157	160	161	159	157	158	156	156	157	155	155	155	156	151	157	156	155	149	156	152	153	154	152	157	150	155	152	152	152	154	152	152
INDEPENDENT EXPERIMENT 2
Application: Tecan i-control				Tecan i-control , 1.10.4.0
Device: infinite 200Pro				Serial number: 1407001000				Serial number of connected stacker:
Firmware: V_3.37_07/12_Infinite (Jul 20 2012/13.56.47)				MAI, V_3.37_07/12_Infinite (Jul 20 2012/13.56.47)
Date:	2021-12-07
Time:	2:55:22 PM
System				PCN024
User				pcn024\Kirstein
Plate				Corning 384 Flat Bottom Black Polystyrol Catalog No.: 3655/3711 [COS384fb.pdfx]
Plate-ID (Stacker)
Wait (Plate)				Off	Target Temperature: 24 °C
List of actions in this measurement script:
Kinetic
Fluorescence
Fluorescence
Fluorescence
3 Labels
Kinetic Measurement
Kinetic Cycles				1000
Interval Time				00:20:00
Mode				Fluorescence Top Reading
Excitation Wavelength				430	nm
Emission Wavelength				485	nm
Excitation Bandwidth				20	nm
Emission Bandwidth				20	nm
Gain				45	Manual
Number of Flashes				5
Integration Time				20	µs
Lag Time				0	µs
Settle Time				0	ms
Mirror (Automatic)				50% Mirror
Mode				Fluorescence Top Reading
Excitation Wavelength				485	nm
Emission Wavelength				535	nm
Excitation Bandwidth				20	nm
Emission Bandwidth				25	nm
Gain				45	Manual
Number of Flashes				5
Integration Time				20	µs
Lag Time				0	µs
Settle Time				0	ms
Mirror (Automatic)				Dichroic 510 (e.g. fluorescein)
Mode				Fluorescence Top Reading
Excitation Wavelength				430	nm
Emission Wavelength				535	nm
Excitation Bandwidth				20	nm
Emission Bandwidth				25	nm
Gain				45	Manual
Number of Flashes				5
Integration Time				20	µs
Lag Time				0	µs
Settle Time				0	ms
Mirror (Automatic)				Dichroic 510 (e.g. fluorescein)
Part of Plate				B2-I4; B6-I8
Start Time:	12/7/2021 2:55:22 PM
Donor
Cycle Nr.	1	2	3	4	5	6	7	8	9	10	11	12	13	14	15	16	17	18	19	20	21	22	23	24	25	26	27	28	29	30	31	32	33	34	35	36	37	38	39	40	41	42	43	44	45	46	47	48	49
Time [s]	0	1199.9	2399.9	3599.8	4799.8	5999.7	7199.6	8399.6	9599.5	10799.5	11999.4	13199.4	14399.3	15599.3	16799.2	17999.2	19199.1	20399	21599	22798.9	23998.9	25198.8	26398.7	27598.7	28798.6	29998.6	31198.5	32398.5	33598.4	34798.4	35998.3	37198.3	38398.2	39598.1	40798.1	41998	43198	44397.9	45597.8	46797.8	47997.7	49197.7	50397.6	51597.6	52797.5	53997.5	55197.4	56397.3	57597.3
Temp. [°C]	23.8	24	24.1	24	24.1	24.3	24	23.9	24.1	24	23.8	24	24	24	24	23.7	23.7	23.9	23.8	23.9	23.7	23.7	23.8	23.7	23.8	23.5	23.4	23.9	23.9	23.8	23.9	23.8	23.7	23.8	23.8	23.7	23.4	23.9	23.6	23.7	23.9	23.9	23.4	23.8	23.9	23.9	23.8	23.4	23.5
Donor repeat 1	253	249	251	255	257	254	256	258	255	258	256	254	256	256	259	255	256	257	257	256	261	257	257	259	256	260	261	256	253	251	251	253	253	251	251	246	246	247	243	245	246	244	242	247	240	241	239	237	234
Donor repeat 2	278	280	280	278	283	281	284	284	282	288	285	287	285	286	281	290	286	283	287	286	287	291	286	288	287	284	286	287	282	278	284	283	282	280	277	279	277	274	276	268	270	271	272	273	266	264	266	264	264
Donor repeat 3	278	270	270	281	275	281	278	280	281	280	277	275	285	277	276	281	280	276	274	280	286	284	277	280	281	281	280	277	273	276	276	272	272	269	271	267	269	265	267	267	264	257	262	266	259	259	258	259	256
Acceptor repeat 1	20	22	22	23	22	25	24	23	20	22	20	21	22	23	21	23	22	22	19	20	20	21	22	21	24	20	21	20	20	21	21	22	21	22	20	22	20	22	23	20	23	20	21	19	21	20	22	20	20
Acceptor repeat 2	22	24	24	24	23	24	23	23	23	20	23	21	22	21	22	20	21	20	23	21	22	23	21	21	21	22	20	23	21	22	22	22	19	22	22	20	20	23	22	22	20	20	21	21	22	20	19	19	22
Acceptor repeat 3	21	23	23	21	20	22	25	23	21	20	21	22	22	22	19	20	22	22	24	21	22	23	18	17	21	19	20	21	22	19	19	21	20	20	20	20	23	19	20	19	23	20	21	21	22	20	20	23	21
HTT repeat 1	139	143	147	144	144	145	147	143	146	147	145	146	145	146	145	145	142	144	140	139	140	135	131	130	128	120	123	114	115	110	106	106	103	99	99	101	95	95	93	89	92	90	86	86	85	85	81	77	78
HTT repeat 2	144	144	146	148	149	148	152	150	150	150	151	152	152	150	149	150	149	146	145	142	142	141	138	135	133	128	120	121	118	112	111	110	107	104	102	99	98	101	96	94	92	90	92	92	89	85	85	88	85
HTT repeat 3	138	145	144	145	147	148	152	152	149	152	148	148	150	148	146	147	148	143	143	145	141	139	135	135	131	127	124	123	121	114	113	109	108	102	103	100	98	96	97	93	92	92	92	87	85	87	85	86	87
HTT+Hsc70+Apg2+DNAJB1wt repeat 1	134	133	136	139	137	139	142	138	140	142	141	142	140	142	142	140	142	141	141	144	144	144	144	142	143	143	143	146	142	141	142	144	142	141	141	141	139	138	142	140	138	141	141	139	139	138	137	136	138
HTT+Hsc70+Apg2+DNAJB1wt repeat 2	147	151	147	152	155	152	152	154	155	152	156	156	156	155	161	152	155	154	154	158	157	157	159	159	157	154	159	153	153	158	159	153	158	154	156	154	154	155	154	155	154	152	154	155	152	151	150	150	151
HTT+Hsc70+Apg2+DNAJB1wt repeat 3	149	148	151	152	153	150	152	152	153	153	159	158	153	154	157	157	157	157	156	155	157	154	159	156	158	161	159	154	160	158	155	154	157	156	159	156	153	154	155	155	155	156	154	152	154	152	150	153	152
HTT+Hsc70+Apg2+DNAJB1-H244F repeat 1	141	147	148	152	152	153	154	154	153	154	153	151	154	155	150	156	154	153	153	150	155	150	145	147	144	140	140	134	128	132	123	124	121	119	115	112	113	109	108	108	105	104	101	100	101	95	96	97	95
HTT+Hsc70+Apg2+DNAJB1-H244F repeat 2	145	147	149	149	150	155	153	152	151	152	153	152	153	152	151	154	155	151	150	151	153	150	146	146	143	142	135	133	131	129	126	122	122	117	115	115	114	111	111	108	107	104	104	101	100	99	96	95	98
HTT+Hsc70+Apg2+DNAJB1-H244F repeat 3	150	158	158	157	157	159	162	161	162	160	163	164	167	162	163	165	162	163	160	157	159	155	153	153	150	149	146	143	141	138	132	132	130	126	122	119	118	117	112	111	111	108	106	103	104	101	103	103	101
HTT+Hsc70+Apg2+DNAJB1-H244F 2X repeat 1	138	139	141	137	142	145	144	141	146	146	150	144	145	146	144	143	140	145	142	146	143	140	140	138	134	135	135	130	127	125	120	120	115	117	110	107	105	104	100	99	100	98	97	93	96	94	92	91	90
HTT+Hsc70+Apg2+DNAJB1-H244F 2X repeat 2	145	146	150	152	155	152	154	153	152	155	155	156	158	155	157	157	157	154	155	152	152	154	151	152	145	144	140	137	138	133	132	129	125	124	123	117	114	112	111	107	109	105	102	106	100	98	96	98	97
HTT+Hsc70+Apg2+DNAJB1-H244F 2X repeat 3	147	155	159	156	156	155	157	160	158	159	158	160	162	161	157	163	160	166	157	160	157	158	156	158	150	150	146	137	136	136	133	129	128	126	123	119	120	115	113	114	110	108	108	106	104	102	100	104	102
Blank 1	19	26	22	20	23	22	24	24	22	21	22	22	23	20	22	22	21	20	22	21	22	21	21	21	21	22	19	21	20	23	22	23	22	22	18	20	22	19	21	20	20	21	21	20	21	20	22	20	20
Blank 2	22	23	24	22	23	22	23	24	21	20	23	22	24	20	21	23	21	22	21	23	24	20	21	22	20	20	21	19	18	20	20	21	19	21	18	19	22	20	20	20	21	23	20	22	21	22	18	18	22
Blank 3	22	22	24	22	21	22	21	21	20	21	23	20	24	23	21	18	20	22	21	19	21	18	19	21	20	21	19	21	20	19	19	19	21	23	22	20	18	22	19	18	20	22	19	20	19	21	19	21	20
Acceptor
Cycle Nr.	1	2	3	4	5	6	7	8	9	10	11	12	13	14	15	16	17	18	19	20	21	22	23	24	25	26	27	28	29	30	31	32	33	34	35	36	37	38	39	40	41	42	43	44	45	46	47	48	49
Time [s]	0	1199.9	2399.9	3599.8	4799.8	5999.7	7199.7	8399.6	9599.6	10799.5	11999.4	13199.4	14399.3	15599.3	16799.2	17999.2	19199.1	20399	21599	22798.9	23998.9	25198.8	26398.7	27598.7	28798.6	29998.6	31198.5	32398.5	33598.4	34798.4	35998.3	37198.3	38398.2	39598.2	40798.1	41998	43198	44397.9	45597.9	46797.8	47997.7	49197.7	50397.6	51597.6	52797.5	53997.5	55197.4	56397.3	57597.3
Temp. [°C]	23.8	23.9	24	24.2	24.3	24.1	24.2	23.9	24	24	23.8	24.1	23.9	23.9	23.9	23.9	23.9	23.9	24	23.9	23.9	23.4	23.5	23.7	23.8	23.6	23.9	23.7	23.5	23.8	24	23.7	23.9	23.9	23.7	23.5	23.7	23.7	23.9	23.7	23.4	23.8	23.8	23.6	23.5	23.8	23.8	23.8	23.5
Donor repeat 1	58	55	56	55	52	55	54	57	54	53	53	53	52	54	54	54	57	53	56	54	53	53	52	54	56	53	53	55	55	53	53	54	56	51	55	53	55	51	55	52	53	52	53	54	54	51	54	51	51
Donor repeat 2	61	56	55	57	58	62	55	58	55	56	56	58	55	55	53	56	57	56	55	56	55	56	57	57	55	54	57	55	55	56	57	56	57	57	53	55	54	55	56	56	55	56	56	55	58	54	56	54	54
Donor repeat 3	58	55	55	55	55	55	54	54	54	54	57	53	54	53	55	57	54	55	54	54	54	53	55	56	57	57	55	56	53	53	57	57	54	52	55	55	57	55	56	54	55	54	54	54	55	53	55	52	56
Acceptor repeat 1	7018	7053	7017	7108	7089	7076	7014	7033	7058	7105	7029	7044	7033	7069	7095	7144	7086	7080	7045	6945	6914	6929	6923	6800	6731	6800	6732	6564	6526	6366	6269	6277	6269	6005	6060	5821	5844	5838	5787	5706	5540	5547	5442	5350	5327	5311	5210	5146	5075
Acceptor repeat 2	7111	7104	7075	7055	7099	7034	7010	7188	7122	7168	7073	7147	7139	7170	7202	7120	7177	7002	7138	7090	7040	7163	6893	6844	6806	6707	6673	6596	6581	6461	6376	6313	6249	6128	6050	5926	5945	5834	5699	5660	5541	5551	5480	5391	5370	5267	5191	5152	5023
Acceptor repeat 3	6993	7045	7055	7129	7129	7126	7097	7201	7143	7157	7075	7174	7240	7115	7129	7090	7065	7082	7108	7084	6891	6924	6929	6781	6842	6766	6571	6537	6472	6471	6372	6234	6256	6152	6078	5900	5724	5826	5687	5559	5581	5419	5397	5303	5341	5207	5178	5102	5081
HTT repeat 1	3672	3735	3774	3767	3736	3744	3757	3783	3709	3725	3827	3788	3805	3775	3692	3784	3737	3769	3801	3820	3693	3768	3818	3742	3788	3771	3735	3710	3657	3609	3668	3627	3658	3569	3575	3515	3505	3518	3375	3422	3346	3292	3312	3219	3169	3230	3210	3160	3114
HTT repeat 2	3902	3899	3907	3896	3849	3920	3882	3880	3934	3925	3923	3844	3931	3912	3892	3928	3886	3936	3873	3896	3940	3887	3866	3913	3895	3850	3848	3825	3853	3843	3742	3709	3752	3684	3711	3603	3623	3559	3513	3558	3462	3500	3439	3408	3355	3354	3293	3262	3234
HTT repeat 3	3796	3858	3772	3786	3876	3866	3825	3813	3862	3810	3872	3858	3882	3831	3881	3861	3870	3842	3904	3834	3783	3871	3857	3832	3892	3781	3794	3790	3707	3753	3743	3752	3721	3665	3648	3641	3607	3475	3532	3531	3373	3436	3393	3339	3326	3239	3297	3193	3213
HTT+Hsc70+Apg2+DNAJB1wt repeat 1	3684	3776	3720	3766	3796	3740	3800	3843	3840	3840	3812	3795	3875	3910	3880	3822	3866	3809	3883	3854	3799	3887	3837	3885	3842	3800	3855	3861	3932	3916	3838	3856	3883	3836	3853	3858	3893	3901	3790	3864	3887	3845	3874	3895	3885	3825	3892	3911	3910
HTT+Hsc70+Apg2+DNAJB1wt repeat 2	4080	4111	4117	4155	4141	4185	4211	4080	4098	4200	4173	4174	4139	4243	4206	4206	4239	4209	4227	4225	4209	4239	4275	4274	4213	4200	4224	4208	4211	4252	4346	4214	4218	4194	4206	4243	4259	4280	4252	4236	4289	4291	4255	4321	4257	4188	4243	4240	4273
HTT+Hsc70+Apg2+DNAJB1wt repeat 3	4140	4145	4106	4148	4151	4206	4139	4197	4231	4266	4229	4200	4289	4227	4211	4238	4266	4309	4280	4250	4249	4186	4281	4239	4320	4206	4318	4294	4305	4266	4283	4316	4296	4300	4297	4277	4331	4309	4306	4363	4292	4307	4294	4290	4316	4324	4318	4264	4278
HTT+Hsc70+Apg2+DNAJB1-H244F repeat 1	4023	4058	4009	4044	4110	4066	4152	4139	4079	4094	4173	4182	4194	4116	4155	4095	4185	4219	4162	4068	4110	4143	4084	4110	4114	4042	4089	4104	4092	4087	4018	3955	3997	4016	3929	3917	3957	3903	3920	3893	3863	3766	3873	3829	3765	3735	3748	3781	3758
HTT+Hsc70+Apg2+DNAJB1-H244F repeat 2	4007	4028	4078	4055	4069	4116	4039	4070	3999	4105	4145	4082	4146	4150	4100	4057	4152	4125	4125	4147	4125	4111	4121	4065	4068	4101	4078	4058	4017	4031	3993	4018	3962	4020	3955	3929	3953	3935	3813	3871	3859	3841	3830	3819	3791	3778	3740	3743	3715
HTT+Hsc70+Apg2+DNAJB1-H244F repeat 3	4256	4299	4296	4309	4324	4358	4301	4363	4375	4373	4423	4393	4384	4428	4413	4276	4350	4413	4455	4383	4380	4407	4378	4387	4375	4354	4383	4312	4209	4279	4319	4272	4271	4184	4118	4172	4179	4181	4145	4021	4074	4070	4116	4095	4033	4023	3960	3963	3954
HTT+Hsc70+Apg2+DNAJB1-H244F 2X repeat 1	3808	3898	3832	3906	3872	3905	3919	3927	3852	3928	3823	3887	3848	3925	3889	3900	3898	3887	3850	3853	3835	3882	3868	3786	3781	3857	3655	3831	3807	3753	3725	3678	3769	3684	3669	3661	3651	3622	3561	3596	3590	3567	3535	3526	3517	3498	3372	3454	3427
HTT+Hsc70+Apg2+DNAJB1-H244F 2X repeat 2	4003	4082	4113	4184	4188	4214	4174	4174	4181	4147	4154	4164	4133	4151	4158	4139	4186	4113	4153	4126	4178	4166	4128	4097	4066	4158	4105	4049	4005	4003	4034	4022	3932	4035	4001	3959	3927	3928	3960	3918	3864	3858	3814	3781	3795	3777	3811	3772	3722
HTT+Hsc70+Apg2+DNAJB1-H244F 2X repeat 3	4247	4223	4215	4320	4221	4334	4264	4212	4281	4327	4234	4218	4296	4284	4338	4257	4256	4304	4229	4305	4158	4254	4164	4284	4248	4272	4187	4183	4195	4176	4191	4061	4113	4096	4110	4074	4033	3977	4012	3927	3925	3960	3942	3930	3944	3930	3882	3822	3848
Blank 1	32	36	33	32	32	31	34	29	29	28	29	28	30	33	30	30	32	31	29	30	29	28	29	29	29	30	29	28	31	28	30	29	28	30	29	32	29	31	27	29	30	32	29	29	30	27	29	28	32
Blank 2	33	33	32	31	32	35	31	31	32	31	33	32	29	30	34	31	31	30	31	32	30	32	30	31	32	31	31	28	29	32	30	30	31	32	30	29	30	31	31	30	31	32	30	29	30	30	29	31	30
Blank 3	28	28	28	32	31	30	30	31	32	28	28	30	32	31	28	29	28	31	29	29	30	28	29	28	31	27	31	29	27	28	28	27	27	29	28	29	29	28	28	30	28	29	30	30	28	27	28	27	28
FRET
Cycle Nr.	1	2	3	4	5	6	7	8	9	10	11	12	13	14	15	16	17	18	19	20	21	22	23	24	25	26	27	28	29	30	31	32	33	34	35	36	37	38	39	40	41	42	43	44	45	46	47	48	49
Time [s]	0	1199.9	2399.9	3599.8	4799.8	5999.7	7199.7	8399.6	9599.5	10799.5	11999.4	13199.4	14399.3	15599.3	16799.2	17999.2	19199.1	20399	21599	22798.9	23998.9	25198.8	26398.8	27598.7	28798.6	29998.6	31198.5	32398.5	33598.4	34798.4	35998.3	37198.3	38398.2	39598.1	40798.1	41998	43198	44397.9	45597.9	46797.8	47997.7	49197.7	50397.6	51597.6	52797.5	53997.5	55197.4	56397.4	57597.3
Temp. [°C]	23.9	24.2	24.2	24.2	24.1	24.1	24	24	24.1	24.1	24	24	23.8	23.8	23.7	23.7	23.8	23.9	23.8	23.8	23.7	23.8	23.4	23.7	23.5	23.6	23.8	23.6	23.7	23.6	23.8	23.9	23.8	23.8	23.6	23.7	23.7	23.9	23.8	23.9	23.8	23.5	23.4	23.9	23.7	23.8	23.8	23.7	23.4
Donor repeat 1	1229	1258	1248	1268	1246	1260	1261	1251	1283	1259	1273	1263	1273	1277	1275	1284	1247	1273	1277	1271	1264	1287	1289	1287	1304	1294	1288	1294	1276	1263	1256	1297	1288	1255	1272	1282	1260	1260	1280	1261	1253	1260	1234	1252	1254	1247	1225	1206	1240
Donor repeat 2	1371	1370	1381	1387	1375	1385	1386	1365	1398	1389	1420	1389	1392	1393	1416	1393	1423	1382	1421	1399	1388	1411	1404	1421	1397	1416	1414	1411	1405	1425	1408	1403	1370	1378	1392	1392	1399	1399	1386	1371	1390	1373	1384	1373	1366	1382	1375	1350	1369
Donor repeat 3	1335	1347	1357	1355	1350	1340	1358	1357	1342	1357	1374	1363	1359	1387	1370	1367	1376	1379	1348	1367	1388	1346	1367	1373	1371	1370	1406	1373	1379	1393	1357	1342	1374	1377	1352	1368	1358	1349	1357	1347	1350	1327	1344	1353	1336	1333	1334	1316	1314
Acceptor repeat 1	518	511	506	495	500	501	503	501	500	504	503	496	501	504	502	511	507	516	531	523	521	532	537	540	534	552	539	531	537	537	527	526	519	524	521	517	504	508	493	494	493	482	478	484	478	471	475	470	467
Acceptor repeat 2	521	506	494	505	495	509	500	501	507	495	502	499	504	504	508	506	505	518	518	537	528	546	534	546	541	533	538	544	543	537	528	533	521	529	514	515	512	503	496	493	491	491	483	480	477	476	467	468	462
Acceptor repeat 3	514	504	498	496	498	500	495	500	502	498	501	504	500	501	504	510	503	511	524	521	535	523	539	537	536	533	539	534	538	532	515	526	524	519	516	509	499	503	498	487	486	482	476	471	475	472	462	463	454
HTT repeat 1	1191	1041	985	955	949	932	949	945	938	955	957	955	982	995	1003	992	1060	1113	1162	1259	1347	1447	1583	1705	1824	1967	2064	2198	2272	2363	2455	2529	2531	2634	2648	2719	2731	2762	2805	2705	2791	2787	2824	2784	2812	2825	2829	2790	2767
HTT repeat 2	1252	1062	1012	992	988	976	964	974	958	981	986	999	997	1016	1058	1073	1095	1151	1210	1276	1365	1502	1627	1781	1876	2005	2151	2203	2328	2438	2546	2616	2679	2695	2774	2793	2853	2847	2836	2883	2929	2864	2893	2914	2908	2875	2908	2858	2828
HTT repeat 3	1217	1081	1017	969	961	958	957	959	969	974	973	988	1003	1006	1020	1054	1082	1136	1204	1261	1367	1471	1585	1695	1858	1959	2096	2170	2305	2399	2499	2591	2637	2655	2730	2752	2787	2753	2792	2838	2838	2879	2879	2855	2835	2861	2855	2863	2821
HTT+Hsc70+Apg2+DNAJB1wt repeat 1	1189	1047	991	983	986	977	983	989	969	993	1001	993	975	1004	991	1001	1001	1008	1007	1004	993	1002	1007	991	1016	999	1017	1020	1030	1021	1025	1038	1032	1044	1067	1063	1079	1056	1074	1104	1078	1119	1116	1137	1142	1181	1185	1187	1206
HTT+Hsc70+Apg2+DNAJB1wt repeat 2	1282	1148	1079	1057	1027	1065	1059	1077	1059	1073	1067	1082	1090	1088	1066	1099	1039	1081	1088	1093	1079	1086	1102	1097	1112	1093	1095	1116	1101	1109	1112	1119	1122	1117	1140	1130	1161	1163	1153	1174	1206	1206	1216	1231	1230	1261	1264	1275	1298
HTT+Hsc70+Apg2+DNAJB1wt repeat 3	1291	1138	1090	1052	1066	1031	1063	1074	1067	1063	1078	1056	1060	1075	1080	1075	1069	1070	1073	1104	1099	1084	1075	1093	1091	1099	1104	1118	1109	1129	1105	1136	1137	1131	1162	1159	1148	1173	1177	1200	1189	1227	1213	1258	1273	1283	1302	1321	1348
HTT+Hsc70+Apg2+DNAJB1-H244F repeat 1	1300	1129	1064	1050	1018	1022	1045	1024	1025	1054	1053	1035	1076	1060	1071	1093	1115	1159	1183	1224	1298	1315	1454	1556	1639	1736	1869	1990	2107	2149	2250	2358	2471	2564	2673	2733	2789	2878	2896	2963	3023	3065	3116	3086	3168	3166	3172	3201	3276
HTT+Hsc70+Apg2+DNAJB1-H244F repeat 2	1284	1137	1034	1039	1019	1035	1030	1011	1053	1052	1052	1061	1060	1093	1083	1099	1122	1145	1166	1222	1288	1348	1431	1496	1644	1719	1799	1954	2061	2176	2274	2358	2453	2585	2615	2729	2780	2894	2915	2959	3006	3032	3064	3117	3097	3124	3197	3238	3177
HTT+Hsc70+Apg2+DNAJB1-H244F repeat 3	1361	1195	1124	1092	1062	1082	1091	1088	1070	1096	1108	1112	1102	1136	1134	1163	1169	1203	1223	1276	1338	1403	1496	1607	1747	1844	1940	2073	2204	2343	2430	2501	2638	2686	2793	2861	2975	3010	3068	3141	3159	3247	3248	3255	3365	3296	3312	3382	3401
HTT+Hsc70+Apg2+DNAJB1-H244F 2X repeat 1	1247	1101	1031	999	981	990	977	991	985	981	987	996	979	991	1020	1030	1040	1061	1091	1106	1165	1212	1276	1380	1447	1523	1597	1773	1863	1974	2073	2128	2249	2355	2452	2461	2545	2607	2703	2703	2772	2766	2800	2881	2915	2916	2953	2963	2985
HTT+Hsc70+Apg2+DNAJB1-H244F 2X repeat 2	1331	1185	1085	1064	1050	1054	1043	1046	1027	1033	1062	1054	1035	1061	1075	1081	1097	1099	1174	1200	1236	1306	1374	1452	1504	1665	1745	1852	1975	2093	2228	2276	2397	2455	2615	2678	2666	2823	2893	2935	2863	2964	3021	3059	3166	3137	3180	3152	3239
HTT+Hsc70+Apg2+DNAJB1-H244F 2X repeat 3	1355	1180	1105	1094	1079	1063	1085	1068	1079	1088	1084	1071	1095	1106	1129	1124	1128	1169	1196	1207	1272	1311	1393	1476	1587	1706	1789	1917	2016	2142	2244	2370	2447	2546	2700	2691	2815	2903	2932	2982	3001	3081	3124	3167	3207	3244	3233	3244	3261
Blank 1	137	137	139	143	140	141	138	141	137	141	142	143	140	135	143	141	140	141	140	145	141	141	140	139	141	141	139	140	144	138	138	139	143	139	142	139	137	138	142	138	138	140	138	141	140	139	139	138	140
Blank 2	140	142	142	141	142	144	140	141	140	142	141	143	141	141	143	140	143	141	142	140	140	139	142	143	140	141	142	142	142	141	141	142	138	139	138	139	143	141	143	140	143	143	140	140	139	141	141	139	139
Blank 3	134	135	137	136	136	137	138	140	138	139	136	140	136	139	139	139	139	139	138	139	139	138	137	137	135	136	136	138	139	138	138	138	138	138	137	137	136	138	137	140	138	139	138	137	140	136	137	136	139
INDEPENDENT EXPERIMENT 3
Application: Tecan i-control				Tecan i-control , 1.10.4.0
Device: infinite 200Pro				Serial number: 1407001000				Serial number of connected stacker:
Firmware: V_3.37_07/12_Infinite (Jul 20 2012/13.56.47)				MAI, V_3.37_07/12_Infinite (Jul 20 2012/13.56.47)
Date:	2021-12-07
Time:	2:55:22 PM
System				PCN024
User				pcn024\Kirstein
Plate				Corning 384 Flat Bottom Black Polystyrol Catalog No.: 3655/3711 [COS384fb.pdfx]
Plate-ID (Stacker)
Wait (Plate)				Off	Target Temperature: 24 °C
List of actions in this measurement script:
Kinetic
Fluorescence
Fluorescence
Fluorescence
3 Labels
Kinetic Measurement
Kinetic Cycles				1000
Interval Time				00:20:00
Mode				Fluorescence Top Reading
Excitation Wavelength				430	nm
Emission Wavelength				485	nm
Excitation Bandwidth				20	nm
Emission Bandwidth				20	nm
Gain				45	Manual
Number of Flashes				5
Integration Time				20	µs
Lag Time				0	µs
Settle Time				0	ms
Mirror (Automatic)				50% Mirror
Mode				Fluorescence Top Reading
Excitation Wavelength				485	nm
Emission Wavelength				535	nm
Excitation Bandwidth				20	nm
Emission Bandwidth				25	nm
Gain				45	Manual
Number of Flashes				5
Integration Time				20	µs
Lag Time				0	µs
Settle Time				0	ms
Mirror (Automatic)				Dichroic 510 (e.g. fluorescein)
Mode				Fluorescence Top Reading
Excitation Wavelength				430	nm
Emission Wavelength				535	nm
Excitation Bandwidth				20	nm
Emission Bandwidth				25	nm
Gain				45	Manual
Number of Flashes				5
Integration Time				20	µs
Lag Time				0	µs
Settle Time				0	ms
Mirror (Automatic)				Dichroic 510 (e.g. fluorescein)
Part of Plate				B2-I4; B6-I8
Start Time:	12/7/2021 2:55:22 PM
Donor
Cycle Nr.	1	2	3	4	5	6	7	8	9	10	11	12	13	14	15	16	17	18	19	20	21	22	23	24	25	26	27	28	29	30	31	32	33	34	35	36	37	38	39	40	41	42	43	44	45	46	47	48	49
Time [s]	0	1199.9	2399.9	3599.8	4799.8	5999.7	7199.6	8399.6	9599.5	10799.5	11999.4	13199.4	14399.3	15599.3	16799.2	17999.2	19199.1	20399	21599	22798.9	23998.9	25198.8	26398.7	27598.7	28798.6	29998.6	31198.5	32398.5	33598.4	34798.4	35998.3	37198.3	38398.2	39598.1	40798.1	41998	43198	44397.9	45597.8	46797.8	47997.7	49197.7	50397.6	51597.6	52797.5	53997.5	55197.4	56397.3	57597.3
Temp. [°C]	23.8	24	24.1	24	24.1	24.3	24	23.9	24.1	24	23.8	24	24	24	24	23.7	23.7	23.9	23.8	23.9	23.7	23.7	23.8	23.7	23.8	23.5	23.4	23.9	23.9	23.8	23.9	23.8	23.7	23.8	23.8	23.7	23.4	23.9	23.6	23.7	23.9	23.9	23.4	23.8	23.9	23.9	23.8	23.4	23.5
Donor repeat 1	257	256	258	261	261	259	257	261	263	259	261	262	260	264	262	262	267	262	260	265	262	263	264	261	262	264	262	259	265	260	256	260	256	256	254	253	254	255	255	250	250	251	246	251	248	249	250	245	247
Donor repeat 2	273	268	271	272	273	272	279	274	275	271	274	277	274	274	274	273	274	277	277	278	276	272	275	276	277	280	274	272	271	279	271	269	272	271	275	270	271	265	263	265	266	266	262	260	260	259	257	255	255
Donor repeat 3	270	270	270	272	273	277	278	275	281	281	280	276	278	274	276	285	282	272	273	277	278	274	282	277	279	279	279	283	278	275	276	276	277	269	275	268	266	269	268	262	268	265	263	262	259	258	261	256	262
Acceptor repeat 1	23	23	25	22	20	23	23	23	21	22	19	19	24	21	23	20	21	21	22	21	21	22	21	19	21	21	21	20	20	20	19	22	20	22	20	20	21	20	21	20	21	22	19	20	19	21	20	21	23
Acceptor repeat 2	22	21	23	22	22	22	23	23	23	20	20	21	24	23	21	22	21	21	20	21	21	21	20	20	19	22	23	21	21	19	20	20	23	19	21	19	20	22	20	20	19	21	21	18	21	21	19	18	19
Acceptor repeat 3	21	20	21	23	21	22	21	22	21	23	20	23	24	21	21	21	21	22	20	22	20	21	20	22	22	19	20	20	20	22	19	20	22	22	21	17	20	20	20	19	18	20	20	18	22	20	22	20	21
HTT repeat 1	136	140	142	144	145	143	142	143	141	148	145	145	144	143	143	141	141	144	141	138	137	134	136	130	127	126	123	115	118	114	111	107	103	104	104	100	96	97	96	93	91	90	89	87	87	84	83	83	83
HTT repeat 2	144	146	149	150	155	153	150	151	150	154	153	152	154	151	149	153	151	150	149	148	148	141	137	137	136	128	127	124	119	119	114	116	110	108	107	104	100	100	96	98	92	93	94	88	93	88	88	86	85
HTT repeat 3	139	144	143	148	144	143	147	148	142	147	148	149	147	144	147	144	145	144	145	139	140	141	135	130	131	127	124	122	116	115	113	107	108	105	105	100	97	96	99	92	94	88	87	87	87	88	82	84	83
HTT+Hsc70+Apg2+DNAJB1wt repeat 1	155	155	155	158	155	159	161	157	162	159	160	162	162	164	158	162	162	162	160	163	160	161	160	158	163	165	163	163	155	163	162	160	159	161	159	159	162	157	162	160	162	161	163	156	160	159	156	162	157
HTT+Hsc70+Apg2+DNAJB1wt repeat 2	149	148	149	153	151	151	152	154	155	154	150	155	152	154	156	154	155	157	157	155	155	154	155	153	157	159	157	156	160	155	158	152	154	155	157	152	156	157	154	154	156	157	151	156	152	154	157	155	153
HTT+Hsc70+Apg2+DNAJB1wt repeat 3	143	143	151	148	150	150	152	153	151	153	148	149	151	152	152	153	154	154	152	154	156	153	154	155	160	155	155	154	159	154	151	152	154	154	151	151	151	151	154	151	153	152	149	153	150	149	148	147	150
HTT+Hsc70+Apg2+DNAJB1-H244F repeat 1	137	138	138	139	138	141	141	142	142	142	148	141	144	142	141	140	141	144	142	145	140	138	136	136	138	132	135	126	126	121	123	113	115	114	109	110	103	102	106	100	99	98	95	96	93	93	93	90	89
HTT+Hsc70+Apg2+DNAJB1-H244F repeat 2	141	143	148	150	154	150	153	154	156	153	150	151	152	151	152	150	154	153	154	150	149	149	149	145	146	143	138	137	132	133	129	125	123	123	119	115	114	111	109	108	106	104	106	104	104	100	100	98	96
HTT+Hsc70+Apg2+DNAJB1-H244F repeat 3	143	149	151	153	153	154	151	158	156	154	157	155	155	155	155	157	159	153	157	156	153	155	151	151	149	145	144	137	139	129	132	128	128	124	123	115	116	115	112	109	109	108	105	104	104	104	100	102	96
HTT+Hsc70+Apg2+DNAJB1-H244F 2X repeat 1	135	139	142	146	149	144	149	145	146	147	143	145	149	146	145	146	146	146	146	148	144	144	141	141	138	139	137	135	127	127	122	121	120	119	116	112	108	107	106	106	103	103	102	97	100	97	94	93	90
HTT+Hsc70+Apg2+DNAJB1-H244F 2X repeat 2	139	141	144	145	146	144	148	147	146	148	146	147	149	149	146	148	148	150	149	149	150	149	143	145	140	140	135	135	128	128	123	123	118	120	112	113	112	109	107	105	102	101	102	97	97	96	95	93	94
HTT+Hsc70+Apg2+DNAJB1-H244F 2X repeat 3	141	143	147	150	147	148	150	148	146	151	147	150	152	149	152	154	153	149	147	151	150	145	150	144	142	141	140	135	132	130	127	129	122	122	117	117	117	111	110	104	110	105	104	99	100	99	96	99	93
Blank 1	19	24	22	23	23	22	22	24	22	22	19	22	22	20	22	21	24	23	21	22	22	18	20	20	21	22	20	18	20	20	20	21	19	21	21	17	20	19	19	20	20	20	20	20	21	24	20	21	18
Blank 2	20	21	20	21	20	22	23	25	24	22	22	22	21	23	24	22	21	22	22	22	22	19	21	20	19	22	19	20	22	21	20	23	21	21	22	21	21	20	18	20	20	18	21	20	21	21	20	19	21
Blank 3	22	20	24	22	22	23	23	22	25	21	23	21	20	21	22	20	21	23	22	20	21	21	19	22	21	22	21	21	21	20	22	21	21	23	22	21	19	21	21	19	21	21	20	21	21	19	20	22	22
Acceptor
Cycle Nr.	1	2	3	4	5	6	7	8	9	10	11	12	13	14	15	16	17	18	19	20	21	22	23	24	25	26	27	28	29	30	31	32	33	34	35	36	37	38	39	40	41	42	43	44	45	46	47	48	49
Time [s]	0	1199.9	2399.9	3599.8	4799.8	5999.7	7199.7	8399.6	9599.6	10799.5	11999.4	13199.4	14399.3	15599.3	16799.2	17999.2	19199.1	20399	21599	22798.9	23998.9	25198.8	26398.7	27598.7	28798.6	29998.6	31198.5	32398.5	33598.4	34798.4	35998.3	37198.3	38398.2	39598.2	40798.1	41998	43198	44397.9	45597.9	46797.8	47997.7	49197.7	50397.6	51597.6	52797.5	53997.5	55197.4	56397.3	57597.3
Temp. [°C]	23.8	23.9	24	24.2	24.3	24.1	24.2	23.9	24	24	23.8	24.1	23.9	23.9	23.9	23.9	23.9	23.9	24	23.9	23.9	23.4	23.5	23.7	23.8	23.6	23.9	23.7	23.5	23.8	24	23.7	23.9	23.9	23.7	23.5	23.7	23.7	23.9	23.7	23.4	23.8	23.8	23.6	23.5	23.8	23.8	23.8	23.5
Donor repeat 1	54	54	55	53	51	56	54	52	51	53	53	50	55	53	53	52	52	52	53	54	53	53	52	52	54	52	51	52	52	53	51	52	51	50	51	53	50	50	54	52	50	52	49	52	51	54	54	54	52
Donor repeat 2	52	55	54	52	52	51	55	52	51	56	54	51	54	54	53	52	53	51	52	52	51	56	54	54	52	53	53	53	50	53	51	52	54	55	52	51	50	51	51	51	52	51	49	51	52	51	53	51	50
Donor repeat 3	56	54	53	55	52	52	51	52	53	54	54	52	55	54	54	50	53	53	51	55	54	52	55	54	50	53	52	54	52	53	54	54	50	52	52	52	52	52	51	51	52	53	51	55	55	52	52	52	52
Acceptor repeat 1	6508	6508	6464	6504	6574	6568	6553	6625	6461	6588	6509	6579	6567	6609	6504	6604	6571	6465	6450	6467	6368	6457	6275	6320	6273	6239	6144	6151	6116	5954	5947	5883	5642	5794	5704	5520	5484	5506	5381	5237	5247	5167	5068	5028	5052	4914	4793	4719	4820
Acceptor repeat 2	6969	7094	7110	7029	7186	6957	7135	7253	7218	7236	7187	7148	7132	7251	7191	7140	7096	7213	7084	7098	7003	6891	7020	6965	6711	6865	6854	6702	6671	6696	6439	6441	6392	6252	6269	6169	6061	5959	5854	5806	5751	5670	5596	5491	5468	5342	5228	5193	5200
Acceptor repeat 3	6923	6921	6841	6873	6870	7003	7036	6897	7076	6915	7028	6959	7061	7061	6969	6966	7041	6976	7002	6969	6858	6865	6877	6817	6721	6653	6561	6514	6420	6309	6274	6134	6002	6103	6063	5951	5878	5735	5738	5559	5543	5530	5427	5291	5304	5159	5165	5120	5041
HTT repeat 1	3555	3557	3528	3551	3586	3554	3547	3622	3589	3568	3610	3663	3566	3570	3607	3604	3627	3623	3548	3586	3552	3550	3630	3561	3513	3561	3592	3559	3567	3545	3485	3531	3453	3491	3467	3359	3374	3356	3315	3285	3284	3242	3187	3139	3145	3096	3082	3053	3031
HTT repeat 2	3734	3777	3752	3767	3789	3762	3738	3783	3795	3744	3771	3766	3829	3883	3678	3829	3774	3775	3799	3798	3843	3794	3728	3745	3812	3841	3776	3709	3686	3747	3694	3648	3592	3602	3577	3541	3591	3555	3525	3508	3433	3382	3397	3360	3315	3341	3265	3207	3181
HTT repeat 3	3641	3633	3568	3652	3683	3685	3653	3650	3692	3655	3692	3637	3618	3675	3639	3686	3687	3691	3675	3670	3673	3678	3616	3642	3631	3688	3649	3593	3546	3654	3602	3627	3565	3529	3548	3496	3435	3411	3359	3297	3354	3302	3284	3278	3164	3175	3145	3071	3097
HTT+Hsc70+Apg2+DNAJB1wt repeat 1	4097	4207	4148	4254	4203	4178	4219	4219	4223	4300	4265	4241	4241	4288	4211	4303	4272	4275	4357	4293	4264	4274	4331	4271	4290	4284	4343	4236	4333	4240	4298	4338	4332	4344	4360	4332	4363	4278	4290	4339	4342	4300	4339	4303	4277	4311	4344	4358	4249
HTT+Hsc70+Apg2+DNAJB1wt repeat 2	4008	4055	4037	4036	4091	4130	4116	4067	4142	4129	4142	4108	4148	4139	4108	4137	4203	4173	4197	4142	4216	4183	4142	4108	4192	4199	4091	4087	4136	4188	4212	4195	4109	4168	4202	4188	4207	4185	4164	4204	4190	4188	4154	4250	4213	4239	4174	4189	4160
HTT+Hsc70+Apg2+DNAJB1wt repeat 3	3975	3962	3981	4036	3956	4013	4014	4005	4050	4071	4015	3981	4058	4102	4067	4082	4108	4040	4155	4060	4145	4137	4031	4102	4120	4049	4098	4057	4114	4139	4086	4138	4146	4096	4087	4079	4072	4056	4146	4127	4163	4100	4063	4081	4087	4107	4101	4089	4080
HTT+Hsc70+Apg2+DNAJB1-H244F repeat 1	3616	3633	3710	3739	3747	3770	3707	3799	3729	3770	3780	3818	3756	3735	3750	3814	3818	3797	3826	3773	3802	3830	3685	3709	3703	3720	3770	3684	3700	3686	3703	3682	3639	3626	3662	3584	3592	3610	3592	3552	3566	3495	3506	3479	3474	3465	3413	3463	3377
HTT+Hsc70+Apg2+DNAJB1-H244F repeat 2	3948	3929	3972	4012	4029	4009	4042	4010	4067	3983	4085	4060	4027	4010	4044	4055	4075	3993	4021	4075	4035	3993	4042	3978	4016	4037	3962	3974	3959	3972	3881	3947	3970	3908	3895	3853	3929	3857	3831	3786	3841	3770	3738	3763	3722	3715	3697	3678	3672
HTT+Hsc70+Apg2+DNAJB1-H244F repeat 3	4073	4042	4107	4101	4082	4063	4110	4088	4161	4073	4157	4212	4153	4210	4180	4178	4187	4167	4252	4207	4161	4125	4141	4117	4131	4130	4117	4060	4059	4114	4013	4061	4008	4043	3962	4006	3943	3877	3965	3847	3956	3877	3827	3876	3764	3839	3861	3759	3825
HTT+Hsc70+Apg2+DNAJB1-H244F 2X repeat 1	3747	3784	3790	3754	3798	3891	3863	3729	3860	3825	3850	3843	3747	3828	3842	3872	3847	3827	3822	3823	3744	3827	3748	3770	3861	3750	3761	3705	3776	3689	3688	3702	3636	3643	3664	3607	3559	3617	3542	3531	3615	3494	3529	3528	3518	3477	3482	3448	3422
HTT+Hsc70+Apg2+DNAJB1-H244F 2X repeat 2	3759	3854	3811	3844	3856	3838	3839	3791	3866	3914	3878	3905	3788	3910	3845	3908	3888	3860	3834	3865	3824	3826	3778	3765	3830	3836	3865	3820	3786	3722	3685	3771	3749	3675	3768	3750	3688	3698	3618	3672	3623	3644	3610	3613	3615	3576	3527	3561	3495
HTT+Hsc70+Apg2+DNAJB1-H244F 2X repeat 3	3877	3918	3945	3894	3930	3963	3953	3873	3974	3948	3948	3956	3940	3977	3949	3949	3924	3923	3897	3918	3903	3914	3921	3937	3934	3811	3766	3835	3843	3845	3808	3852	3754	3791	3701	3724	3729	3636	3675	3730	3672	3691	3627	3593	3633	3528	3543	3531	3441
Blank 1	30	34	29	30	32	32	29	30	31	28	27	29	31	29	28	30	30	29	30	29	29	30	28	27	30	29	29	29	31	32	26	28	28	28	28	28	27	28	30	27	28	28	26	29	26	29	26	29	29
Blank 2	32	29	33	29	31	30	30	29	32	31	30	31	30	28	29	30	29	31	33	32	28	30	32	30	26	30	29	31	30	28	29	29	29	26	29	27	27	29	29	31	26	29	29	31	33	28	27	29	29
Blank 3	29	30	30	31	31	30	30	31	31	30	29	29	30	29	30	29	31	28	30	30	32	29	27	29	29	31	30	28	28	28	28	27	28	29	25	26	29	29	28	28	29	28	30	29	28	28	32	26	29
FRET
Cycle Nr.	1	2	3	4	5	6	7	8	9	10	11	12	13	14	15	16	17	18	19	20	21	22	23	24	25	26	27	28	29	30	31	32	33	34	35	36	37	38	39	40	41	42	43	44	45	46	47	48	49
Time [s]	0	1199.9	2399.9	3599.8	4799.8	5999.7	7199.7	8399.6	9599.5	10799.5	11999.4	13199.4	14399.3	15599.3	16799.2	17999.2	19199.1	20399	21599	22798.9	23998.9	25198.8	26398.8	27598.7	28798.6	29998.6	31198.5	32398.5	33598.4	34798.4	35998.3	37198.3	38398.2	39598.1	40798.1	41998	43198	44397.9	45597.9	46797.8	47997.7	49197.7	50397.6	51597.6	52797.5	53997.5	55197.4	56397.4	57597.3
Temp. [°C]	23.9	24.2	24.2	24.2	24.1	24.1	24	24	24.1	24.1	24	24	23.8	23.8	23.7	23.7	23.8	23.9	23.8	23.8	23.7	23.8	23.4	23.7	23.5	23.6	23.8	23.6	23.7	23.6	23.8	23.9	23.8	23.8	23.6	23.7	23.7	23.9	23.8	23.9	23.8	23.5	23.4	23.9	23.7	23.8	23.8	23.7	23.4
Donor repeat 1	1278	1268	1277	1266	1288	1268	1283	1272	1289	1292	1314	1302	1295	1310	1306	1314	1304	1318	1307	1314	1297	1319	1328	1303	1318	1319	1309	1303	1321	1317	1314	1281	1311	1285	1306	1291	1280	1295	1291	1283	1278	1275	1276	1299	1275	1280	1250	1265	1266
Donor repeat 2	1332	1327	1317	1333	1341	1336	1324	1323	1345	1328	1355	1329	1341	1355	1353	1352	1362	1363	1357	1332	1387	1355	1369	1361	1368	1338	1346	1369	1362	1354	1367	1326	1332	1339	1364	1353	1363	1339	1356	1336	1349	1333	1345	1342	1327	1326	1320	1335	1347
Donor repeat 3	1335	1341	1357	1317	1353	1331	1353	1351	1342	1350	1360	1356	1361	1375	1374	1361	1357	1374	1366	1383	1377	1358	1368	1379	1386	1382	1339	1388	1368	1374	1368	1358	1373	1353	1366	1341	1371	1360	1360	1323	1336	1344	1353	1348	1321	1323	1342	1327	1323
Acceptor repeat 1	491	479	472	470	468	464	473	457	466	473	467	461	472	478	469	480	479	489	490	496	498	491	513	504	508	509	505	503	496	509	505	503	492	496	495	478	487	485	475	472	468	468	467	455	443	447	447	444	440
Acceptor repeat 2	515	518	499	497	504	504	502	491	497	498	493	493	504	497	507	501	513	518	527	531	531	539	522	532	536	546	554	550	545	541	546	543	533	538	523	519	505	516	510	500	499	500	489	485	481	479	468	468	465
Acceptor repeat 3	515	502	498	486	486	489	487	483	491	486	479	490	493	494	493	501	494	504	510	524	522	521	526	528	541	539	537	528	529	533	522	523	511	514	505	501	501	501	497	493	497	483	473	470	470	468	459	451	454
HTT repeat 1	1209	1042	964	951	926	927	894	912	909	931	943	928	948	944	960	989	1021	1042	1107	1159	1224	1286	1432	1505	1642	1772	1870	2009	2125	2168	2273	2333	2386	2446	2542	2611	2610	2657	2731	2680	2685	2748	2725	2734	2718	2743	2719	2721	2705
HTT repeat 2	1260	1087	997	977	971	964	953	974	959	970	975	970	996	1009	1030	1029	1075	1119	1163	1227	1323	1411	1521	1671	1781	1878	2021	2150	2233	2352	2438	2509	2586	2646	2666	2758	2798	2828	2833	2850	2881	2900	2868	2895	2884	2888	2804	2874	2911
HTT repeat 3	1226	1044	983	956	932	944	941	924	927	939	936	944	957	955	995	1016	1016	1067	1110	1189	1247	1338	1438	1578	1667	1777	1880	2030	2132	2212	2314	2341	2498	2550	2573	2610	2688	2659	2736	2785	2832	2808	2766	2798	2768	2783	2755	2782	2816
HTT+Hsc70+Apg2+DNAJB1wt repeat 1	1333	1156	1104	1104	1082	1068	1094	1082	1099	1073	1104	1089	1099	1104	1104	1090	1096	1100	1101	1111	1135	1085	1115	1103	1133	1113	1118	1143	1124	1122	1115	1119	1125	1145	1136	1141	1142	1147	1168	1178	1148	1193	1180	1209	1230	1230	1249	1262	1246
HTT+Hsc70+Apg2+DNAJB1wt repeat 2	1295	1133	1074	1059	1053	1042	1057	1058	1051	1061	1072	1046	1052	1072	1061	1072	1059	1093	1035	1097	1065	1080	1083	1091	1060	1083	1090	1089	1104	1092	1104	1112	1088	1106	1109	1107	1115	1137	1142	1126	1122	1130	1146	1170	1194	1170	1205	1218	1205
HTT+Hsc70+Apg2+DNAJB1wt repeat 3	1281	1120	1071	1040	1031	1047	1027	1036	1036	1042	1048	1043	1057	1049	1059	1045	1063	1069	1061	1055	1058	1062	1041	1079	1064	1062	1065	1080	1078	1071	1064	1082	1078	1081	1103	1110	1109	1116	1116	1109	1123	1136	1150	1142	1172	1191	1196	1221	1213
HTT+Hsc70+Apg2+DNAJB1-H244F repeat 1	1214	1044	989	981	960	954	954	944	947	968	973	956	976	987	1004	1008	1028	1036	1062	1118	1156	1214	1266	1337	1414	1535	1626	1693	1786	1906	2039	2096	2186	2261	2287	2393	2486	2529	2610	2642	2694	2719	2811	2827	2891	2866	2878	2963	2939
HTT+Hsc70+Apg2+DNAJB1-H244F repeat 2	1303	1127	1039	1035	1012	1006	1026	1003	1023	1021	1038	1039	1038	1050	1059	1073	1090	1124	1126	1184	1239	1261	1355	1405	1538	1604	1701	1828	1924	2019	2117	2181	2321	2416	2562	2564	2678	2765	2823	2833	2883	2981	2998	2979	2995	3039	3054	3159	3161
HTT+Hsc70+Apg2+DNAJB1-H244F repeat 3	1326	1142	1069	1052	1049	1039	1038	1042	1049	1058	1060	1065	1064	1082	1094	1099	1116	1152	1199	1205	1264	1320	1397	1479	1543	1646	1754	1896	1996	2056	2187	2320	2407	2476	2583	2639	2812	2832	2842	2921	2938	2990	3107	3058	3127	3168	3155	3185	3240
HTT+Hsc70+Apg2+DNAJB1-H244F 2X repeat 1	1233	1060	1003	979	967	995	988	961	969	972	985	994	984	980	1013	1026	1022	1047	1071	1085	1121	1171	1246	1292	1375	1463	1545	1686	1768	1850	1975	2033	2142	2261	2325	2412	2491	2535	2569	2635	2702	2732	2786	2849	2821	2872	2879	2949	2901
HTT+Hsc70+Apg2+DNAJB1-H244F 2X repeat 2	1257	1096	1020	996	990	1002	976	985	1000	985	990	1002	1021	996	1033	1033	1036	1057	1078	1110	1152	1189	1283	1326	1415	1548	1582	1684	1787	1914	2011	2119	2217	2304	2406	2496	2520	2600	2673	2719	2762	2841	2850	2911	2968	2962	3003	3023	3031
HTT+Hsc70+Apg2+DNAJB1-H244F 2X repeat 3	1273	1100	1044	1004	1010	991	1020	993	1006	1012	998	1000	1011	1037	1042	1050	1060	1075	1112	1129	1181	1229	1269	1352	1390	1531	1633	1718	1841	1940	2018	2121	2205	2317	2408	2469	2554	2614	2670	2683	2750	2852	2889	2854	2967	2966	2938	3002	3031
Blank 1	143	137	137	141	139	140	138	139	138	138	138	137	139	138	141	136	140	138	141	138	140	141	140	138	136	137	136	141	139	139	137	138	138	139	138	139	136	138	140	139	138	138	135	139	137	137	139	137	136
Blank 2	137	139	139	138	141	141	137	142	142	138	142	140	140	138	141	139	140	142	142	140	137	139	138	141	140	140	137	136	140	137	139	142	137	137	139	139	144	139	138	139	139	138	142	139	140	139	138	141	141
Blank 3	138	137	138	135	137	138	136	138	135	138	140	139	141	140	138	141	141	141	138	139	140	139	134	137	136	140	141	143	137	140	136	138	139	139	141	137	137	138	137	139	137	138	137	138	138	136	137	139	136
RAW DATA OF FRET MEASUREMENT FOR DNAIB1-H244Q
INDEPENDENT EXPERIMENT 1
Application: Tecan i-control				Tecan i-control , 2.0.10.0
Device: infinite 200Pro				Serial number: 1909005170				Serial number of connected stacker:
Firmware: V_5.31_04/18_InfiniteRX (Mar 28 2018/16.41.26)				MAI, V_5.31_04/18_InfiniteRX (Mar 28 2018/16.41.26)
Date:	2022-03-18
Time:	3:34:19 PM
System				DESKTOP-I4Q4TGL
User				DESKTOP-I4Q4TGL\C.elegans
Plate				Corning 384 Flat Bottom Black Polystyrene Cat. No.: 3655/3711 [COS384fb.pdfx]
Plate-ID (Stacker)
Wait (Plate)				On	Target Temperature: 20 °C
List of actions in this measurement script:
Kinetic
Fluorescence
Fluorescence
Fluorescence
3 Labels
Kinetic Measurement
Kinetic Cycles				1000
Interval Time				00:20:00
Mode				Fluorescence Top Reading
Excitation Wavelength				430	nm
Emission Wavelength				485	nm
Excitation Bandwidth				9	nm
Emission Bandwidth				20	nm
Gain				80	Manual
Number of Flashes				10
Integration Time				20	µs
Lag Time				0	µs
Settle Time				0	ms
Z-Position (Manual)				20000	µm
Mode				Fluorescence Top Reading
Excitation Wavelength				485	nm
Emission Wavelength				535	nm
Excitation Bandwidth				9	nm
Emission Bandwidth				20	nm
Gain				80	Manual
Number of Flashes				10
Integration Time				20	µs
Lag Time				0	µs
Settle Time				0	ms
Z-Position (Manual)				20000	µm
Mode				Fluorescence Top Reading
Excitation Wavelength				430	nm
Emission Wavelength				535	nm
Excitation Bandwidth				9	nm
Emission Bandwidth				20	nm
Gain				80	Manual
Number of Flashes				10
Integration Time				20	µs
Lag Time				0	µs
Settle Time				0	ms
Z-Position (Manual)				20000	µm
Part of Plate				B6-P8
Start Time:	3/18/2022 3:34:19 PM
Donor
Cycle Nr.	1	2	3	4	5	6	7	8	9	10	11	12	13	14	15	16	17	18	19	20	21	22	23	24	25	26	27	28	29	30	31	32	33	34	35	36	37	38	39	40	41	42	43	44	45	46	47	48	49
Time [s]	0	1200.1	2400.2	3600.2	4800.3	6000.4	7200.5	8400.5	9600.6	10800.7	12000.8	13200.9	14400.9	15601	16801.1	18001.1	19201.2	20401.3	21601.4	22801.5	24001.5	25201.6	26401.7	27601.8	28801.8	30001.9	31202	32402.1	33602.1	34802.2	36002.3	37202.4	38402.4	39602.5	40802.6	42002.7	43202.7	44402.8	45602.9	46803	48003	49203.1	50403.2	51603.3	52803.3	54003.4	55203.5	56403.6	57603.7
Temp. [°C]	24.5	24.5	24.6	24.6	24.6	24.6	24.6	24.5	24.5	24.4	24.3	24.2	24.1	24	24	24	24	23.9	23.9	23.9	23.8	23.8	23.8	23.8	23.8	23.8	23.8	23.8	23.8	23.8	23.8	23.8	23.8	23.8	23.8	23.8	23.8	23.8	23.8	23.8	23.8	23.8	24	24.2	24.2	24	23.9	23.9	23.9
Donor repeat 1	914	908	905	905	914	912	921	915	924	929	921	929	922	923	921	927	914	915	916	919	911	915	904	909	903	903	910	892	887	890	898	891	882	884	880	880	871	873	878	874	869	877	863	862	861	863	863	858	859
Donor repeat 2	904	890	893	896	911	903	902	904	901	900	904	915	911	909	912	910	905	908	902	904	907	894	899	895	892	889	885	884	877	876	874	872	870	869	866	860	862	857	855	847	855	865	851	854	844	850	842	850	847
Donor repeat 3	839	829	844	836	848	839	842	843	845	847	853	847	855	851	849	857	850	851	854	846	842	841	838	844	829	838	833	832	827	820	818	810	819	816	808	812	806	806	799	803	807	801	799	798	791	800	792	787	793
Acceptor repeat 1	18	18	19	18	18	17	17	17	16	16	17	17	16	17	17	17	17	17	17	16	17	17	16	14	17	16	16	17	17	17	16	16	16	17	17	16	16	16	17	16	16	16	17	17	16	16	17	15	16
Acceptor repeat 2	17	17	17	18	18	17	18	16	17	16	16	16	16	16	16	16	16	16	17	15	16	15	16	16	17	16	16	16	17	16	15	15	16	16	16	15	15	16	17	15	15	16	16	18	17	16	15	16	16
Acceptor repeat 3	17	17	18	16	17	17	18	17	17	15	16	15	15	16	17	16	17	17	16	16	15	16	15	16	16	14	16	16	16	15	16	16	16	16	16	16	14	16	16	15	15	17	16	15	16	17	14	16	15
HTT repeat 1	332	331	340	344	350	352	346	348	345	350	347	345	345	343	338	338	331	328	322	312	307	300	290	282	278	269	265	255	254	240	233	232	229	223	220	213	208	205	200	198	195	192	193	189	183	185	182	179	178
HTT repeat 2	364	369	372	373	380	382	382	379	377	383	378	381	377	374	371	367	364	360	347	343	337	328	317	313	304	293	285	281	271	265	262	253	247	246	239	234	227	225	220	215	215	211	209	203	204	196	198	194	194
HTT repeat 3	358	364	366	368	373	370	369	375	371	370	373	371	369	367	368	362	359	350	343	333	332	325	314	305	299	288	282	278	269	263	258	252	248	238	234	233	224	223	221	220	214	210	206	204	199	198	194	189	189
HTT+Hsc70+Apg2+DNAJB1wt repeat 1	357	366	367	372	369	371	374	377	380	374	377	379	380	383	384	385	383	385	384	384	386	386	388	385	384	385	381	385	387	387	388	387	381	381	383	387	384	382	386	389	387	383	387	386	381	384	383	389	382
HTT+Hsc70+Apg2+DNAJB1wt repeat 2	385	388	395	394	394	402	399	400	397	401	401	406	397	408	407	408	404	412	413	411	414	410	416	408	408	408	415	404	411	409	417	414	416	406	418	411	406	409	411	411	412	413	412	406	405	415	409	409	411
HTT+Hsc70+Apg2+DNAJB1wt repeat 3	380	385	395	395	399	397	401	400	404	401	399	406	405	411	403	405	408	415	407	409	407	410	412	408	419	415	411	409	414	415	409	412	413	411	415	411	409	411	412	410	412	413	415	411	408	409	411	416	410
HTT+Hsc70+Apg2+DNAJB1-H244Q repeat 1	353	362	360	365	368	373	372	369	375	377	373	378	375	377	381	374	375	380	378	376	372	373	378	372	377	376	375	372	378	373	374	372	369	372	368	368	368	368	372	367	367	365	360	360	360	360	358	359	363
HTT+Hsc70+Apg2+DNAJB1-H244Q repeat 2	400	401	406	407	405	419	413	414	419	416	417	422	421	417	421	428	423	420	427	423	426	423	421	419	427	428	420	423	423	421	417	424	419	420	423	427	419	418	423	418	422	415	416	411	415	418	414	413	408
HTT+Hsc70+Apg2+DNAJB1-H244Q repeat 3	390	393	400	401	403	406	410	410	411	410	416	417	415	415	417	419	414	416	420	420	410	426	419	419	419	427	425	420	417	420	422	425	414	416	415	420	414	416	412	418	414	417	412	414	403	409	414	406	410
HTT+Hsc70+Apg2+DNAJB1-H244Q 2X repeat 1	366	372	377	387	386	388	388	387	397	391	398	394	397	396	396	395	397	399	395	396	397	398	400	401	401	397	402	401	397	397	403	394	399	399	400	398	401	401	397	399	398	398	403	392	394	397	394	396	399
HTT+Hsc70+Apg2+DNAJB1-H244Q 2X repeat 2	391	398	403	405	406	406	412	411	410	413	414	418	416	419	417	417	417	427	424	424	421	426	426	428	425	425	426	423	424	416	423	418	424	427	421	421	421	426	424	419	420	421	421	416	417	419	420	422	423
HTT+Hsc70+Apg2+DNAJB1-H244Q 2X repeat 3	388	391	405	404	407	409	405	407	406	415	416	416	422	414	413	418	415	414	418	412	420	417	416	419	416	421	420	425	419	421	415	420	419	421	423	418	418	421	421	418	421	417	415	418	414	418	415	417	415
Blank 1	18	17	18	19	17	18	18	16	18	18	17	17	17	16	17	16	16	16	17	17	16	16	16	16	17	16	15	16	17	16	15	15	16	16	16	15	16	16	17	15	16	16	15	16	16	16	16	15	16
Blank 2	17	19	17	17	18	18	18	18	18	17	16	17	16	18	17	16	17	18	16	16	16	14	15	17	15	17	16	16	16	16	16	15	16	16	15	16	16	16	16	15	15	16	16	17	15	14	16	16	16
Blank 3	17	17	17	17	18	18	18	18	18	16	16	15	18	16	16	16	17	15	16	16	16	16	16	15	16	17	16	15	16	16	16	15	14	17	15	18	16	16	16	16	16	17	17	17	18	15	15	15	17
Acceptor
Cycle Nr.	1	2	3	4	5	6	7	8	9	10	11	12	13	14	15	16	17	18	19	20	21	22	23	24	25	26	27	28	29	30	31	32	33	34	35	36	37	38	39	40	41	42	43	44	45	46	47	48	49
Time [s]	0	1200.1	2400.2	3600.2	4800.3	6000.4	7200.5	8400.5	9600.6	10800.7	12000.8	13200.9	14400.9	15601	16801.1	18001.1	19201.2	20401.3	21601.4	22801.5	24001.5	25201.6	26401.7	27601.8	28801.8	30001.9	31202	32402.1	33602.1	34802.2	36002.3	37202.4	38402.4	39602.5	40802.6	42002.7	43202.8	44402.8	45602.9	46803	48003.1	49203.1	50403.2	51603.3	52803.4	54003.4	55203.5	56403.6	57603.7
Temp. [°C]	24.5	24.6	24.6	24.6	24.6	24.6	24.6	24.5	24.5	24.4	24.3	24.2	24.1	24	24	24	24	23.9	23.9	23.9	23.8	23.8	23.8	23.8	23.8	23.8	23.8	23.8	23.8	23.8	23.8	23.8	23.8	23.8	23.8	23.8	23.8	23.8	23.8	23.8	23.8	23.8	24	24.3	24.2	24	23.9	23.9	23.9
Donor repeat 1	13	12	13	12	13	12	13	12	12	11	11	12	12	12	11	12	13	12	11	11	12	12	12	12	11	11	12	12	12	12	11	12	12	12	11	11	12	11	12	10	12	11	12	11	11	12	11	12	12
Donor repeat 2	14	12	12	12	12	13	12	12	13	12	12	11	12	12	12	12	11	10	11	11	11	11	11	12	11	11	11	10	12	11	11	11	11	11	10	10	12	11	12	11	11	11	12	11	11	12	12	11	12
Donor repeat 3	13	12	14	12	13	12	13	11	10	12	11	11	12	11	11	11	11	11	11	11	11	10	11	11	11	11	10	10	12	11	11	10	11	11	10	11	11	12	10	11	10	11	11	11	12	11	12	11	13
Acceptor repeat 1	3313	3312	3319	3343	3372	3362	3385	3380	3372	3388	3383	3400	3384	3380	3393	3379	3383	3379	3394	3374	3366	3340	3343	3316	3288	3272	3231	3217	3172	3142	3106	3059	3043	3020	2968	2926	2890	2834	2818	2775	2749	2714	2679	2639	2611	2563	2544	2530	2486
Acceptor repeat 2	3297	3305	3323	3338	3351	3358	3362	3367	3374	3379	3374	3380	3385	3363	3387	3381	3384	3366	3364	3368	3350	3333	3299	3297	3265	3252	3242	3188	3149	3109	3076	3042	3017	2970	2944	2907	2863	2826	2778	2747	2709	2689	2627	2585	2558	2542	2502	2474	2458
Acceptor repeat 3	3148	3156	3170	3173	3189	3195	3201	3199	3210	3207	3206	3221	3231	3221	3218	3210	3221	3214	3217	3210	3196	3175	3166	3143	3134	3106	3086	3023	3007	2983	2961	2928	2903	2857	2817	2793	2751	2699	2672	2655	2635	2587	2536	2506	2485	2445	2428	2392	2367
HTT repeat 1	1277	1287	1277	1281	1287	1286	1285	1295	1285	1286	1290	1281	1290	1289	1294	1289	1291	1294	1289	1292	1293	1288	1291	1279	1266	1277	1268	1269	1260	1254	1249	1241	1239	1215	1216	1205	1189	1199	1180	1174	1164	1157	1141	1140	1120	1117	1112	1104	1088
HTT repeat 2	1389	1389	1395	1402	1407	1400	1408	1418	1421	1426	1411	1414	1427	1426	1419	1421	1421	1417	1422	1417	1420	1418	1411	1408	1400	1396	1399	1399	1386	1373	1373	1366	1360	1350	1333	1324	1317	1307	1294	1285	1277	1263	1246	1236	1229	1214	1203	1198	1198
HTT repeat 3	1351	1372	1366	1381	1362	1382	1384	1380	1375	1384	1375	1386	1383	1392	1389	1396	1392	1388	1387	1383	1385	1390	1379	1382	1375	1369	1369	1357	1360	1351	1353	1331	1329	1319	1313	1297	1297	1279	1274	1279	1257	1244	1236	1229	1208	1204	1207	1192	1183
HTT+Hsc70+Apg2+DNAJB1wt repeat 1	1455	1471	1482	1492	1495	1493	1496	1513	1511	1504	1507	1518	1516	1514	1522	1519	1513	1535	1528	1531	1525	1545	1527	1527	1528	1534	1536	1545	1538	1544	1537	1547	1553	1550	1555	1550	1535	1541	1546	1558	1547	1552	1545	1537	1554	1535	1544	1550	1542
HTT+Hsc70+Apg2+DNAJB1wt repeat 2	1549	1578	1574	1591	1594	1593	1610	1594	1596	1606	1597	1605	1604	1612	1621	1619	1632	1612	1627	1627	1625	1640	1621	1629	1625	1632	1631	1634	1632	1636	1649	1647	1652	1646	1633	1633	1650	1652	1647	1647	1644	1647	1642	1647	1642	1648	1646	1653	1630
HTT+Hsc70+Apg2+DNAJB1wt repeat 3	1560	1564	1579	1573	1589	1592	1597	1604	1601	1600	1615	1619	1611	1614	1614	1609	1620	1627	1622	1633	1639	1622	1637	1638	1635	1622	1631	1633	1634	1642	1628	1638	1652	1641	1642	1641	1639	1636	1651	1647	1645	1649	1648	1648	1641	1652	1646	1643	1650
HTT+Hsc70+Apg2+DNAJB1-H244Q repeat 1	1419	1424	1433	1438	1458	1451	1443	1464	1461	1467	1470	1463	1461	1466	1481	1481	1459	1472	1468	1478	1462	1477	1474	1475	1468	1475	1462	1465	1461	1458	1460	1457	1472	1461	1461	1453	1455	1446	1450	1456	1457	1456	1444	1449	1437	1432	1455	1439	1439
HTT+Hsc70+Apg2+DNAJB1-H244Q repeat 2	1590	1583	1590	1597	1608	1611	1610	1620	1617	1622	1633	1620	1635	1627	1638	1639	1648	1641	1643	1646	1647	1650	1656	1660	1644	1662	1657	1655	1656	1664	1652	1660	1662	1660	1652	1655	1648	1661	1662	1666	1665	1675	1657	1669	1656	1666	1665	1678	1656
HTT+Hsc70+Apg2+DNAJB1-H244Q repeat 3	1556	1566	1582	1588	1593	1601	1601	1611	1613	1602	1615	1620	1614	1625	1622	1616	1631	1629	1636	1624	1635	1642	1643	1645	1636	1641	1637	1644	1650	1646	1637	1645	1631	1647	1640	1648	1643	1647	1648	1652	1642	1659	1647	1636	1641	1652	1653	1656	1635
HTT+Hsc70+Apg2+DNAJB1-H244Q 2X repeat 1	1471	1481	1495	1494	1504	1516	1526	1528	1517	1528	1531	1538	1533	1540	1541	1534	1544	1553	1550	1548	1547	1547	1560	1547	1561	1560	1560	1561	1553	1566	1565	1558	1549	1553	1569	1546	1576	1573	1575	1572	1558	1573	1572	1573	1559	1554	1567	1562	1553
HTT+Hsc70+Apg2+DNAJB1-H244Q 2X repeat 2	1566	1562	1587	1590	1592	1603	1597	1607	1609	1624	1627	1622	1626	1624	1630	1627	1634	1619	1637	1638	1638	1651	1651	1648	1650	1649	1655	1647	1637	1653	1652	1650	1666	1660	1648	1663	1651	1653	1662	1656	1660	1663	1643	1653	1653	1651	1654	1643	1656
HTT+Hsc70+Apg2+DNAJB1-H244Q 2X repeat 3	1548	1559	1576	1576	1579	1597	1596	1601	1611	1610	1605	1613	1620	1612	1616	1624	1621	1619	1614	1625	1621	1630	1636	1626	1633	1633	1589	1624	1628	1624	1641	1633	1641	1632	1638	1642	1634	1649	1647	1647	1649	1651	1635	1640	1647	1634	1638	1639	1638
Blank 1	13	13	13	11	12	12	13	12	12	13	11	10	11	11	12	11	11	10	11	11	12	11	10	11	11	10	11	11	11	10	11	10	10	10	10	11	10	11	10	11	10	11	11	12	11	11	11	12	12
Blank 2	12	11	12	12	13	12	12	12	12	11	11	12	11	11	11	12	10	10	12	11	10	10	11	11	9	11	11	11	11	12	11	11	12	11	11	10	11	10	11	10	11	11	10	11	10	12	12	11	12
Blank 3	12	12	12	13	11	12	13	11	11	11	11	11	10	11	10	12	11	11	12	12	11	11	12	11	11	11	11	10	11	11	10	11	12	12	11	11	10	10	11	11	12	11	13	11	12	11	11	11	11
FRET
Cycle Nr.	1	2	3	4	5	6	7	8	9	10	11	12	13	14	15	16	17	18	19	20	21	22	23	24	25	26	27	28	29	30	31	32	33	34	35	36	37	38	39	40	41	42	43	44	45	46	47	48	49
Time [s]	0	1200.1	2400.2	3600.2	4800.3	6000.4	7200.5	8400.5	9600.6	10800.7	12000.8	13200.9	14400.9	15601	16801.1	18001.1	19201.2	20401.3	21601.4	22801.5	24001.5	25201.6	26401.7	27601.8	28801.8	30001.9	31202	32402.1	33602.1	34802.2	36002.3	37202.4	38402.4	39602.5	40802.6	42002.7	43202.7	44402.8	45602.9	46803	48003	49203.1	50403.2	51603.3	52803.3	54003.4	55203.5	56403.6	57603.7
Temp. [°C]	24.5	24.6	24.6	24.6	24.6	24.6	24.6	24.5	24.5	24.4	24.3	24.2	24.1	24	24	24	24	23.9	23.9	23.9	23.8	23.8	23.8	23.8	23.8	23.8	23.8	23.8	23.8	23.8	23.8	23.8	23.8	23.8	23.8	23.8	23.8	23.8	23.8	23.8	23.8	23.8	24	24.3	24.2	24	23.9	23.9	23.9
Donor repeat 1	231	225	229	234	234	227	231	231	232	230	234	234	232	233	232	234	238	238	234	234	234	232	231	232	234	232	234	234	231	231	228	233	229	230	228	229	230	232	229	228	227	231	226	226	225	226	225	227	229
Donor repeat 2	227	222	226	228	224	227	228	227	232	231	231	230	233	234	233	230	230	227	230	228	231	232	229	231	228	229	228	230	226	225	225	231	228	227	231	225	225	226	224	226	226	223	222	220	222	225	223	227	225
Donor repeat 3	212	209	210	212	210	215	215	212	216	216	217	214	215	214	216	216	218	219	217	214	216	215	213	216	211	215	217	214	214	214	214	213	215	212	212	214	211	213	211	212	210	213	210	210	206	210	211	211	211
Acceptor repeat 1	104	100	98	97	98	97	98	97	96	97	98	97	95	98	101	99	99	99	102	102	103	105	106	105	107	108	106	106	107	106	105	104	104	104	100	102	101	99	99	98	98	97	95	96	93	92	94	91	90
Acceptor repeat 2	104	100	97	97	96	95	96	98	96	97	99	99	99	96	97	99	99	99	103	102	103	106	107	108	106	106	104	108	107	106	104	105	103	105	103	102	100	99	95	97	94	95	94	93	93	91	89	89	89
Acceptor repeat 3	101	96	94	92	93	92	95	92	95	93	93	93	93	94	92	95	96	96	96	98	99	100	102	100	100	100	103	100	103	101	100	101	99	101	99	95	96	94	95	95	93	91	89	87	87	86	88	85	84
HTT repeat 1	170	144	136	130	130	128	129	133	133	133	135	139	145	149	159	169	180	191	209	223	234	258	271	286	300	322	333	340	352	364	377	382	398	391	402	409	412	420	415	423	416	423	422	421	418	416	423	422	420
HTT repeat 2	183	158	143	142	137	142	140	144	145	148	150	154	160	166	174	184	195	215	227	244	261	283	301	319	335	353	368	383	395	403	421	426	432	447	449	452	460	458	466	461	462	467	463	458	461	455	462	467	462
HTT repeat 3	178	153	142	137	138	136	137	137	140	146	145	149	155	161	169	177	187	203	213	235	251	268	290	304	321	332	352	367	378	390	402	407	422	426	430	429	441	447	451	453	450	460	457	453	449	453	461	452	457
HTT+Hsc70+Apg2+DNAJB1wt repeat 1	183	154	148	149	145	144	146	145	146	150	150	150	147	149	147	150	152	147	150	149	152	152	153	152	153	148	151	150	150	155	152	155	151	153	154	154	154	155	156	156	158	157	158	155	156	157	159	157	161
HTT+Hsc70+Apg2+DNAJB1wt repeat 2	192	167	156	158	155	156	156	158	158	156	157	155	158	155	158	156	159	162	160	160	162	163	160	161	162	164	161	164	167	163	162	164	161	162	164	163	165	163	165	169	165	168	168	167	166	166	169	169	172
HTT+Hsc70+Apg2+DNAJB1wt repeat 3	195	166	157	152	158	156	155	155	157	155	153	158	161	157	160	163	160	159	158	159	161	160	162	163	162	159	160	159	160	161	161	166	166	162	166	166	164	167	164	167	168	166	167	168	164	166	169	171	170
HTT+Hsc70+Apg2+DNAJB1-H244Q repeat 1	179	157	147	140	140	147	141	144	145	143	143	144	144	143	144	147	147	148	145	147	148	147	148	151	149	148	151	153	154	151	153	153	152	151	154	154	156	159	159	158	161	166	163	166	166	166	168	170	174
HTT+Hsc70+Apg2+DNAJB1-H244Q repeat 2	201	174	161	159	156	155	156	157	157	156	160	162	160	162	163	164	161	163	164	166	164	164	166	171	171	170	170	170	170	170	170	173	177	175	175	177	179	183	182	183	186	188	188	195	188	191	196	195	200
HTT+Hsc70+Apg2+DNAJB1-H244Q repeat 3	198	169	157	158	156	158	159	156	156	161	160	159	160	157	157	163	159	160	163	168	166	166	167	166	168	170	163	170	170	169	170	170	172	172	176	177	179	176	180	181	181	187	185	187	188	189	193	195	196
HTT+Hsc70+Apg2+DNAJB1-H244Q 2X repeat 1	187	163	151	153	147	148	146	152	152	150	152	148	154	151	150	155	153	153	153	155	156	152	153	156	155	155	154	156	156	157	158	158	158	158	159	157	161	161	161	161	163	164	163	167	165	167	169	170	172
HTT+Hsc70+Apg2+DNAJB1-H244Q 2X repeat 2	202	171	164	160	154	160	156	160	158	157	157	160	158	161	163	160	161	164	164	164	161	160	163	161	162	167	163	166	167	167	168	167	166	169	169	167	168	170	170	174	177	172	178	174	176	177	180	178	181
HTT+Hsc70+Apg2+DNAJB1-H244Q 2X repeat 3	199	168	161	155	156	157	156	154	158	158	158	159	157	160	158	158	159	157	159	158	164	164	161	161	161	163	163	165	164	165	166	161	168	166	168	169	170	168	172	170	171	171	174	172	174	172	179	180	183
Blank 1	7	6	7	7	7	7	7	6	6	6	6	6	5	5	6	5	6	6	6	5	5	5	5	5	6	4	5	7	5	5	5	5	4	5	4	5	5	4	5	5	5	5	5	6	4	6	5	5	5
Blank 2	8	7	7	7	5	7	6	7	6	7	7	6	6	5	5	6	6	6	5	5	6	4	5	5	5	6	5	6	5	5	5	5	5	5	5	5	5	5	5	4	5	6	5	5	6	5	5	5	5
Blank 3	7	7	7	6	6	7	6	6	7	6	6	5	5	5	6	5	6	5	6	5	5	6	5	5	5	5	5	5	6	6	5	5	5	6	5	5	5	5	5	6	5	5	5	6	4	6	5	5	6
INDEPENDENT EXPERIMENT 2
Application: Tecan i-control				Tecan i-control , 2.0.10.0
Device: infinite 200Pro				Serial number: 1909005170				Serial number of connected stacker:
Firmware: V_5.31_04/18_InfiniteRX (Mar 28 2018/16.41.26)				MAI, V_5.31_04/18_InfiniteRX (Mar 28 2018/16.41.26)
Date:	2022-03-29
Time:	5:37:39 PM
System				DESKTOP-I4Q4TGL
User				DESKTOP-I4Q4TGL\C.elegans
Plate				Corning 384 Flat Bottom Black Polystyrene Cat. No.: 3655/3711 [COS384fb.pdfx]
Plate-ID (Stacker)
Wait (Plate)				On	Target Temperature: 20 °C
List of actions in this measurement script:
Kinetic
Fluorescence
Fluorescence
Fluorescence
3 Labels
Kinetic Measurement
Kinetic Cycles				1000
Interval Time				00:20:00
Mode				Fluorescence Top Reading
Excitation Wavelength				430	nm
Emission Wavelength				485	nm
Excitation Bandwidth				9	nm
Emission Bandwidth				20	nm
Gain				80	Manual
Number of Flashes				10
Integration Time				20	µs
Lag Time				0	µs
Settle Time				0	ms
Z-Position (Manual)				20000	µm
Mode				Fluorescence Top Reading
Excitation Wavelength				485	nm
Emission Wavelength				535	nm
Excitation Bandwidth				9	nm
Emission Bandwidth				20	nm
Gain				80	Manual
Number of Flashes				10
Integration Time				20	µs
Lag Time				0	µs
Settle Time				0	ms
Z-Position (Manual)				20000	µm
Mode				Fluorescence Top Reading
Excitation Wavelength				430	nm
Emission Wavelength				535	nm
Excitation Bandwidth				9	nm
Emission Bandwidth				20	nm
Gain				80	Manual
Number of Flashes				10
Integration Time				20	µs
Lag Time				0	µs
Settle Time				0	ms
Z-Position (Manual)				20000	µm
Part of Plate				B2-G22; H2-H7
Start Time:	3/29/2022 5:37:39 PM
Donor
Cycle Nr.	1	2	3	4	5	6	7	8	9	10	11	12	13	14	15	16	17	18	19	20	21	22	23	24	25	26	27	28	29	30	31	32	33	34	35	36	37	38	39	40	41	42	43	44	45	46	47	48	49
Time [s]	0	1200.1	2400.2	3600.2	4800.3	6000.4	7200.4	8400.5	9600.6	10800.7	12000.8	13200.9	14400.9	15601	16801.1	18001.1	19201.2	20401.3	21601.4	22801.5	24001.5	25201.6	26401.7	27601.8	28801.8	30001.9	31202	32402.1	33602.1	34802.2	36002.3	37202.4	38402.4	39602.5	40802.6	42002.7	43202.8	44402.8	45602.9	46803	48003.1	49203.1	50403.2	51603.3	52803.4	54003.5	55203.5	56403.6	57603.7
Temp. [°C]	25	25.1	25.1	25.1	25.1	25	24.9	24.9	24.8	24.7	24.6	24.5	24.4	24.3	24.2	24.1	24.1	24	24	23.9	23.9	23.9	23.9	23.8	23.8	23.8	23.8	23.8	23.8	23.8	23.8	23.9	24	24.3	24.2	24.1	24	24	24	23.9	23.9	23.9	23.9	23.9	23.9	23.9	23.9	23.9	24
Donor repeat 1	811	794	790	784	798	799	798	798	803	804	813	811	814	810	811	817	809	809	816	809	810	801	803	802	801	791	798	800	799	789	785	787	780	772	779	775	774	777	761	770	763	771	769	758	756	757	753	748	751
Donor repeat 2	790	771	777	781	780	788	789	785	793	792	787	799	802	797	794	802	791	794	797	796	790	797	791	789	792	786	783	782	790	779	775	776	765	766	761	764	758	754	758	755	759	758	765	757	756	750	753	742	738
Donor repeat 3	744	729	736	738	730	743	748	739	746	748	751	746	754	750	743	745	750	745	745	745	739	745	747	738	731	728	737	726	734	731	724	729	719	719	719	719	713	717	711	718	708	714	712	709	706	704	696	701	692
Acceptor repeat 1	15	15	15	13	14	14	14	14	14	15	14	14	14	12	15	13	14	13	14	13	14	13	13	13	14	13	14	13	14	13	14	14	14	12	13	13	13	13	13	13	13	14	13	14	14	14	13	13	13
Acceptor repeat 2	15	16	14	15	15	15	16	15	14	14	15	15	14	14	14	13	14	13	13	12	14	13	14	14	13	14	13	14	14	13	14	14	14	13	14	14	14	14	12	14	14	14	14	14	14	14	15	13	13
Acceptor repeat 3	14	14	15	15	14	13	14	13	13	13	14	13	14	12	13	12	13	12	13	12	12	13	13	13	12	13	12	13	13	12	13	13	13	12	14	12	12	13	13	12	13	12	13	12	12	13	13	12	12
HTT repeat 1	322	318	323	322	322	324	324	327	323	324	329	324	320	323	320	325	320	313	308	303	301	296	287	282	276	272	270	263	255	252	246	241	230	231	224	219	213	209	206	207	201	195	192	191	186	184	183	176	172
HTT repeat 2	342	341	338	347	342	342	343	343	349	341	343	346	342	343	338	341	338	329	329	326	319	312	304	300	296	291	289	277	273	263	258	250	248	245	234	232	229	227	221	212	212	206	207	200	196	198	191	189	186
HTT repeat 3	334	333	337	339	336	339	338	345	338	346	340	341	340	339	337	338	331	329	329	317	313	314	304	296	290	288	286	276	271	269	259	253	244	238	238	233	227	226	221	213	211	205	205	200	201	197	191	187	183
HTT+Hsc70+Apg2+DNAJB1wt repeat 1	374	369	373	374	370	375	377	377	380	379	382	384	382	383	383	387	389	384	386	377	388	387	389	390	385	390	386	393	391	393	387	395	387	388	386	393	391	389	393	394	392	385	392	389	388	391	387	389	386
HTT+Hsc70+Apg2+DNAJB1wt repeat 2	365	369	362	367	364	366	371	364	370	372	376	372	377	373	371	381	378	372	379	379	375	379	384	383	379	377	383	381	382	378	384	390	380	381	383	376	377	380	382	380	379	381	379	382	383	381	382	380	382
HTT+Hsc70+Apg2+DNAJB1wt repeat 3	353	351	350	354	349	353	355	355	358	360	361	362	361	356	362	362	365	365	363	363	367	364	366	367	370	368	367	369	373	367	365	370	364	362	364	364	366	371	370	369	372	371	374	365	373	371	375	375	367
HTT+Hsc70+Apg2+DNAJB1-H244Q repeat 1	372	368	373	377	378	375	380	382	377	378	382	383	384	377	383	381	382	382	386	385	384	389	384	383	391	383	392	390	381	385	379	388	387	379	384	382	374	382	382	382	383	376	379	382	378	376	376	372	377
HTT+Hsc70+Apg2+DNAJB1-H244Q repeat 2	365	369	367	369	370	374	376	372	372	375	376	376	376	380	376	380	381	380	377	382	382	378	383	380	383	386	382	379	388	379	383	381	375	376	372	378	377	376	375	375	378	372	377	375	377	372	368	369	363
HTT+Hsc70+Apg2+DNAJB1-H244Q repeat 3	374	372	368	374	372	375	372	378	375	375	379	384	383	377	387	387	386	382	386	384	388	383	385	390	392	383	386	384	387	387	382	386	383	381	385	383	378	384	383	385	376	376	375	379	379	378	372	372	372
HTT+Hsc70+Apg2+DNAJB1-H244Q 2X repeat 1	382	376	383	383	381	382	388	386	389	390	390	396	390	395	397	395	396	403	393	397	398	394	402	403	399	402	403	402	401	401	397	403	402	397	400	401	395	401	405	398	401	398	399	400	397	396	389	396	397
HTT+Hsc70+Apg2+DNAJB1-H244Q 2X repeat 2	369	361	370	365	367	369	371	371	369	373	372	378	378	375	378	381	384	382	381	379	378	381	385	385	387	379	384	384	382	381	378	383	377	378	372	373	379	383	381	380	389	380	387	385	387	379	378	379	375
HTT+Hsc70+Apg2+DNAJB1-H244Q 2X repeat 3	367	364	365	369	371	373	379	376	374	379	375	380	380	376	380	382	382	379	382	377	382	383	383	379	381	384	386	387	383	386	386	383	381	376	375	371	379	384	385	380	385	387	385	382	384	381	375	389	375
Blank 1	15	15	15	16	14	13	14	14	15	13	14	12	14	14	13	13	14	13	13	13	13	13	12	12	13	14	12	13	12	12	13	13	13	12	13	13	12	13	12	13	12	12	14	13	13	14	11	12	13
Blank 2	14	16	14	13	14	14	13	14	13	12	14	14	13	13	13	13	13	13	12	12	13	13	14	13	12	12	13	12	12	11	13	14	12	12	13	13	12	12	12	13	13	12	12	13	13	13	12	12	12
Blank 3	15	16	15	15	14	15	15	14	14	15	13	14	13	13	14	13	12	13	12	13	13	12	11	13	15	13	14	14	13	13	13	13	12	13	13	13	12	13	14	14	13	12	13	12	14	13	13	12	13
Acceptor
Cycle Nr.	1	2	3	4	5	6	7	8	9	10	11	12	13	14	15	16	17	18	19	20	21	22	23	24	25	26	27	28	29	30	31	32	33	34	35	36	37	38	39	40	41	42	43	44	45	46	47	48	49
Time [s]	0	1200.1	2400.2	3600.3	4800.3	6000.4	7200.5	8400.6	9600.6	10800.7	12000.8	13200.9	14400.9	15601	16801.1	18001.2	19201.2	20401.3	21601.4	22801.5	24001.6	25201.6	26401.7	27601.8	28801.8	30001.9	31202	32402.1	33602.2	34802.2	36002.3	37202.4	38402.5	39602.6	40802.6	42002.7	43202.8	44402.9	45602.9	46803	48003.1	49203.1	50403.2	51603.3	52803.4	54003.5	55203.5	56403.6	57603.7
Temp. [°C]	25	25.1	25.1	25.1	25	25	24.9	24.9	24.8	24.7	24.6	24.5	24.4	24.3	24.2	24.1	24.1	24	24	23.9	23.9	23.9	23.9	23.8	23.8	23.8	23.8	23.8	23.8	23.8	23.8	23.9	24	24.3	24.2	24.1	24	24	24	23.9	23.9	23.9	23.9	23.9	23.9	23.9	23.9	23.9	24
Donor repeat 1	12	11	13	10	12	12	12	11	12	11	10	12	11	10	11	10	9	11	9	11	10	9	9	10	10	11	10	10	10	10	10	10	10	12	11	10	10	10	10	10	10	10	11	11	9	11	10	11	11
Donor repeat 2	12	13	12	12	13	12	12	11	12	13	11	11	12	11	11	12	11	10	10	10	11	10	10	10	11	11	10	12	11	11	11	11	11	11	10	11	10	11	10	10	10	12	12	11	11	9	11	11	11
Donor repeat 3	11	12	12	10	11	12	11	11	11	12	11	11	11	11	10	10	10	10	9	10	11	11	9	10	10	10	9	11	9	10	10	10	11	11	11	11	11	11	10	10	11	10	10	10	10	11	11	10	10
Acceptor repeat 1	2507	2537	2551	2528	2554	2589	2587	2581	2592	2604	2594	2594	2583	2593	2609	2581	2575	2569	2589	2581	2557	2562	2537	2539	2522	2507	2468	2456	2433	2414	2361	2344	2326	2276	2253	2227	2199	2159	2123	2106	2074	2055	2006	1978	1943	1889	1873	1859	1819
Acceptor repeat 2	2602	2615	2627	2560	2649	2663	2650	2660	2663	2658	2686	2677	2691	2685	2667	2644	2660	2669	2660	2676	2671	2649	2630	2607	2599	2623	2574	2566	2534	2508	2474	2463	2425	2371	2370	2322	2290	2255	2239	2195	2154	2138	2088	2071	2038	1999	1983	1946	1900
Acceptor repeat 3	2468	2514	2529	2490	2537	2559	2575	2591	2565	2578	2592	2611	2598	2614	2616	2609	2625	2630	2636	2613	2627	2622	2629	2631	2609	2587	2574	2571	2541	2512	2500	2478	2439	2419	2368	2367	2342	2311	2287	2249	2238	2193	2171	2144	2115	2053	2063	2039	1984
HTT repeat 1	1013	1021	1031	1004	1037	1030	1047	1039	1051	1045	1051	1043	1046	1037	1044	1034	1042	1034	1036	1030	1027	1023	1036	1033	1028	1032	1024	1026	1024	1015	1013	994	996	994	981	973	972	957	954	954	930	930	918	899	893	882	875	866	851
HTT repeat 2	1087	1082	1085	1071	1098	1097	1097	1111	1107	1105	1112	1104	1112	1099	1111	1111	1101	1099	1098	1118	1090	1096	1100	1103	1097	1094	1087	1084	1087	1087	1073	1055	1057	1059	1043	1043	1030	1019	1010	997	997	989	977	955	952	938	930	923	924
HTT repeat 3	1065	1069	1076	1041	1077	1084	1083	1085	1092	1089	1089	1084	1096	1095	1077	1090	1083	1086	1091	1080	1084	1084	1085	1082	1082	1066	1077	1066	1065	1053	1055	1045	1054	1039	1033	1024	1017	1003	1005	994	993	972	964	969	946	943	924	922	914
HTT+Hsc70+Apg2+DNAJB1wt repeat 1	1270	1279	1287	1257	1298	1295	1304	1314	1307	1315	1313	1303	1319	1326	1329	1322	1332	1326	1337	1325	1329	1336	1327	1333	1318	1340	1339	1358	1341	1343	1343	1330	1346	1339	1330	1345	1352	1352	1361	1364	1351	1355	1362	1348	1349	1348	1350	1344	1353
HTT+Hsc70+Apg2+DNAJB1wt repeat 2	1250	1262	1264	1232	1267	1271	1292	1281	1286	1288	1286	1285	1299	1294	1285	1302	1301	1289	1312	1302	1301	1298	1311	1306	1321	1318	1309	1318	1325	1321	1312	1309	1313	1304	1312	1318	1323	1308	1326	1332	1332	1322	1333	1329	1313	1334	1326	1338	1325
HTT+Hsc70+Apg2+DNAJB1wt repeat 3	1210	1211	1218	1211	1234	1235	1245	1233	1233	1244	1252	1255	1253	1243	1252	1260	1261	1261	1249	1253	1265	1255	1265	1277	1272	1275	1261	1267	1285	1267	1279	1262	1263	1267	1272	1266	1278	1274	1284	1286	1289	1297	1282	1286	1287	1274	1280	1290	1272
HTT+Hsc70+Apg2+DNAJB1-H244Q repeat 1	1242	1250	1269	1243	1286	1285	1281	1300	1290	1288	1302	1286	1307	1295	1295	1294	1285	1290	1309	1308	1324	1306	1309	1300	1315	1313	1313	1340	1315	1331	1317	1322	1321	1324	1323	1320	1324	1320	1313	1333	1334	1328	1329	1328	1323	1327	1330	1327	1318
HTT+Hsc70+Apg2+DNAJB1-H244Q repeat 2	1223	1248	1248	1219	1263	1262	1279	1279	1273	1269	1274	1289	1278	1283	1279	1283	1286	1288	1293	1291	1295	1307	1288	1306	1309	1305	1298	1299	1298	1306	1298	1309	1298	1306	1290	1290	1310	1304	1322	1317	1319	1307	1307	1309	1324	1303	1323	1294	1305
HTT+Hsc70+Apg2+DNAJB1-H244Q repeat 3	1248	1248	1269	1249	1284	1278	1283	1273	1286	1292	1295	1308	1297	1299	1303	1308	1297	1301	1303	1311	1310	1307	1315	1326	1322	1308	1313	1320	1311	1318	1313	1336	1317	1283	1315	1321	1333	1326	1323	1329	1329	1343	1319	1332	1331	1324	1315	1327	1321
HTT+Hsc70+Apg2+DNAJB1-H244Q 2X repeat 1	1276	1292	1302	1265	1313	1310	1321	1315	1326	1320	1324	1337	1334	1331	1335	1339	1346	1330	1343	1353	1351	1336	1341	1351	1356	1343	1359	1346	1355	1352	1360	1360	1343	1304	1351	1346	1365	1356	1361	1364	1357	1362	1365	1356	1348	1353	1361	1355	1340
HTT+Hsc70+Apg2+DNAJB1-H244Q 2X repeat 2	1229	1247	1252	1231	1255	1271	1265	1286	1283	1272	1279	1280	1282	1282	1280	1284	1287	1288	1290	1295	1294	1295	1297	1293	1301	1310	1297	1308	1303	1305	1305	1295	1291	1254	1299	1298	1296	1303	1317	1316	1329	1320	1315	1310	1325	1314	1314	1310	1312
HTT+Hsc70+Apg2+DNAJB1-H244Q 2X repeat 3	1234	1254	1257	1237	1273	1277	1281	1279	1285	1279	1292	1288	1291	1297	1299	1299	1291	1298	1299	1303	1290	1296	1292	1318	1313	1305	1313	1319	1314	1305	1307	1313	1311	1257	1310	1319	1319	1323	1309	1321	1323	1307	1316	1311	1309	1296	1314	1308	1307
Blank 1	11	12	12	12	11	12	11	11	11	12	11	12	11	10	10	11	10	10	10	10	10	11	9	10	11	10	11	10	9	10	10	11	10	10	10	11	10	9	9	10	10	10	10	11	10	10	10	10	9
Blank 2	11	12	12	11	12	11	11	12	11	11	12	11	11	11	10	11	9	10	10	9	10	11	10	10	11	11	10	10	10	10	10	9	10	10	11	9	10	9	9	11	9	10	9	9	10	10	10	11	11
Blank 3	12	13	12	12	11	13	12	11	12	12	12	12	11	10	10	11	10	9	10	11	10	10	11	10	9	10	10	10	10	10	9	10	9	11	10	10	11	10	11	11	10	10	11	11	10	10	10	11	10
FRET
Cycle Nr.	1	2	3	4	5	6	7	8	9	10	11	12	13	14	15	16	17	18	19	20	21	22	23	24	25	26	27	28	29	30	31	32	33	34	35	36	37	38	39	40	41	42	43	44	45	46	47	48	49
Time [s]	0	1200.1	2400.2	3600.3	4800.3	6000.4	7200.5	8400.6	9600.6	10800.7	12000.8	13200.9	14400.9	15601	16801.1	18001.2	19201.3	20401.3	21601.4	22801.5	24001.5	25201.6	26401.7	27601.8	28801.9	30001.9	31202	32402.1	33602.2	34802.2	36002.3	37202.4	38402.5	39602.6	40802.6	42002.7	43202.8	44402.9	45602.9	46803	48003.1	49203.2	50403.2	51603.3	52803.4	54003.5	55203.5	56403.6	57603.7
Temp. [°C]	25	25.1	25.1	25.1	25	25	24.9	24.8	24.8	24.7	24.6	24.5	24.4	24.3	24.2	24.1	24.1	24	24	23.9	23.9	23.9	23.9	23.8	23.8	23.8	23.8	23.8	23.8	23.8	23.8	23.9	24.1	24.3	24.2	24.1	24	24	24	23.9	23.9	23.9	23.9	23.9	23.9	23.9	23.9	23.9	24
Donor repeat 1	202	208	210	205	211	198	214	211	209	202	207	205	213	209	202	206	217	205	215	202	203	201	206	206	202	205	205	208	215	202	204	214	209	211	199	213	202	200	201	202	209	202	201	197	202	197	211	206	198
Donor repeat 2	195	207	206	209	210	201	208	214	207	204	199	201	213	199	202	204	212	205	210	205	205	199	202	202	203	202	204	203	211	202	200	209	210	212	199	207	200	202	200	199	208	201	198	199	198	197	210	204	195
Donor repeat 3	186	193	194	194	199	188	197	198	198	189	192	190	197	191	190	191	200	191	198	190	195	189	191	192	189	189	188	187	198	188	189	198	196	198	187	195	191	186	186	184	199	187	187	183	184	179	193	191	179
Acceptor repeat 1	76	84	81	84	83	74	83	82	83	74	73	78	82	75	76	75	85	74	84	77	76	77	78	77	80	79	80	80	90	79	77	86	85	86	75	83	74	75	73	72	81	72	68	67	67	65	72	74	63
Acceptor repeat 2	79	85	87	86	87	78	85	87	85	76	76	77	85	78	78	80	87	78	88	77	79	83	80	83	81	82	82	81	90	82	83	88	89	90	80	87	78	78	76	74	84	76	71	71	71	72	79	77	67
Acceptor repeat 3	74	82	83	83	82	72	82	82	84	71	75	75	83	76	76	73	84	75	86	75	78	79	79	81	81	80	80	80	88	80	80	88	90	90	79	88	78	77	75	76	84	74	74	71	72	71	79	78	67
HTT repeat 1	131	127	123	125	124	114	125	127	127	121	124	126	136	131	141	145	159	159	174	176	186	202	213	226	236	244	263	271	289	293	300	311	322	330	324	343	335	340	351	354	360	355	355	352	354	351	357	359	350
HTT repeat 2	139	136	133	131	130	121	131	131	137	128	132	134	146	139	144	155	172	170	190	187	198	211	224	240	254	268	278	287	313	313	319	338	344	349	346	368	356	367	369	373	386	374	381	377	381	380	394	382	378
HTT repeat 3	133	136	129	129	130	120	132	133	131	128	128	128	142	141	142	149	165	165	182	181	197	206	215	231	246	253	268	285	304	302	314	332	336	344	343	357	355	359	363	365	379	374	370	376	380	372	380	381	376
HTT+Hsc70+Apg2+DNAJB1wt repeat 1	155	150	151	150	151	146	153	154	154	146	146	144	154	146	147	151	158	146	158	150	150	147	148	150	152	152	150	150	156	149	154	162	153	162	152	162	151	157	152	156	167	155	155	155	157	158	163	164	158
HTT+Hsc70+Apg2+DNAJB1wt repeat 2	150	147	150	145	152	142	146	149	151	142	144	145	152	145	141	149	156	144	154	143	146	148	146	150	149	149	149	150	159	148	148	158	153	159	147	155	149	152	153	153	160	154	153	153	153	153	162	163	153
HTT+Hsc70+Apg2+DNAJB1wt repeat 3	148	146	143	144	142	137	148	148	148	135	138	137	147	137	141	140	148	141	149	143	142	143	142	142	146	141	144	143	154	142	147	153	148	155	144	156	146	147	144	147	157	148	148	146	146	150	159	158	150
HTT+Hsc70+Apg2+DNAJB1-H244Q repeat 1	158	150	152	148	146	138	153	151	153	144	143	145	154	144	146	144	158	147	158	147	153	154	152	153	155	154	156	155	170	165	160	172	165	169	165	174	170	170	173	176	183	175	175	182	181	180	193	194	189
HTT+Hsc70+Apg2+DNAJB1-H244Q repeat 2	156	147	148	147	146	136	147	151	151	142	138	141	153	148	146	148	156	146	156	147	148	149	150	152	151	153	153	155	165	160	158	172	165	169	164	172	165	167	170	173	184	175	180	176	177	181	188	193	184
HTT+Hsc70+Apg2+DNAJB1-H244Q repeat 3	157	152	147	150	148	140	152	152	153	143	143	144	158	144	149	145	158	149	159	151	152	154	157	155	153	157	158	158	170	164	160	169	165	174	164	175	169	174	177	174	187	178	180	181	184	187	199	196	187
HTT+Hsc70+Apg2+DNAJB1-H244Q 2X repeat 1	158	155	155	155	157	148	157	154	158	149	148	148	159	150	150	150	158	150	159	151	152	150	153	154	153	151	155	158	165	154	159	166	156	165	156	166	159	158	163	166	170	165	165	167	164	162	176	177	171
HTT+Hsc70+Apg2+DNAJB1-H244Q 2X repeat 2	152	146	148	147	146	140	150	149	149	142	142	139	151	141	144	142	153	145	153	143	143	143	143	149	147	149	147	152	157	149	149	162	151	157	151	164	153	156	154	156	165	159	159	157	157	156	174	174	164
HTT+Hsc70+Apg2+DNAJB1-H244Q 2X repeat 3	149	153	148	151	146	141	148	151	148	143	144	142	150	142	143	147	155	144	153	147	144	145	148	147	150	148	147	151	161	151	154	159	153	157	153	164	156	157	159	151	168	158	159	159	160	162	171	174	168
Blank 1	6	16	17	17	17	6	16	17	16	5	5	5	14	5	6	4	13	3	13	5	4	5	4	4	4	5	5	5	14	5	3	14	14	15	4	15	4	3	5	5	15	5	4	4	4	4	14	14	5
Blank 2	7	16	17	17	17	6	16	16	16	6	5	6	15	4	4	3	14	5	14	4	5	4	4	4	5	4	4	4	14	4	4	14	15	14	5	15	4	4	4	5	14	4	4	4	4	5	15	14	4
Blank 3	7	17	17	17	16	6	16	16	16	5	6	5	15	4	5	5	14	4	14	5	4	4	4	3	4	4	5	4	15	4	4	14	14	14	4	14	4	4	4	5	15	4	4	4	3	5	14	14	5
INDEPENDENT EXPERIMENT 3
Application: Tecan i-control				Tecan i-control , 2.0.10.0
Device: infinite 200Pro				Serial number: 1909005170				Serial number of connected stacker:
Firmware: V_5.31_04/18_InfiniteRX (Mar 28 2018/16.41.26)				MAI, V_5.31_04/18_InfiniteRX (Mar 28 2018/16.41.26)
Date:	2022-03-29
Time:	5:37:39 PM
System				DESKTOP-I4Q4TGL
User				DESKTOP-I4Q4TGL\C.elegans
Plate				Corning 384 Flat Bottom Black Polystyrene Cat. No.: 3655/3711 [COS384fb.pdfx]
Plate-ID (Stacker)
Wait (Plate)				On	Target Temperature: 20 °C
List of actions in this measurement script:
Kinetic
Fluorescence
Fluorescence
Fluorescence
3 Labels
Kinetic Measurement
Kinetic Cycles				1000
Interval Time				00:20:00
Mode				Fluorescence Top Reading
Excitation Wavelength				430	nm
Emission Wavelength				485	nm
Excitation Bandwidth				9	nm
Emission Bandwidth				20	nm
Gain				80	Manual
Number of Flashes				10
Integration Time				20	µs
Lag Time				0	µs
Settle Time				0	ms
Z-Position (Manual)				20000	µm
Mode				Fluorescence Top Reading
Excitation Wavelength				485	nm
Emission Wavelength				535	nm
Excitation Bandwidth				9	nm
Emission Bandwidth				20	nm
Gain				80	Manual
Number of Flashes				10
Integration Time				20	µs
Lag Time				0	µs
Settle Time				0	ms
Z-Position (Manual)				20000	µm
Mode				Fluorescence Top Reading
Excitation Wavelength				430	nm
Emission Wavelength				535	nm
Excitation Bandwidth				9	nm
Emission Bandwidth				20	nm
Gain				80	Manual
Number of Flashes				10
Integration Time				20	µs
Lag Time				0	µs
Settle Time				0	ms
Z-Position (Manual)				20000	µm
Part of Plate				B2-G22; H2-H7
Start Time:	3/29/2022 5:37:39 PM
Donor
Cycle Nr.	1	2	3	4	5	6	7	8	9	10	11	12	13	14	15	16	17	18	19	20	21	22	23	24	25	26	27	28	29	30	31	32	33	34	35	36	37	38	39	40	41	42	43	44	45	46	47	48	49
Time [s]	0	1200.1	2400.2	3600.2	4800.3	6000.4	7200.4	8400.5	9600.6	10800.7	12000.8	13200.9	14400.9	15601	16801.1	18001.1	19201.2	20401.3	21601.4	22801.5	24001.5	25201.6	26401.7	27601.8	28801.8	30001.9	31202	32402.1	33602.1	34802.2	36002.3	37202.4	38402.4	39602.5	40802.6	42002.7	43202.8	44402.8	45602.9	46803	48003.1	49203.1	50403.2	51603.3	52803.4	54003.5	55203.5	56403.6	57603.7
Temp. [°C]	25	25.1	25.1	25.1	25.1	25	24.9	24.9	24.8	24.7	24.6	24.5	24.4	24.3	24.2	24.1	24.1	24	24	23.9	23.9	23.9	23.9	23.8	23.8	23.8	23.8	23.8	23.8	23.8	23.8	23.9	24	24.3	24.2	24.1	24	24	24	23.9	23.9	23.9	23.9	23.9	23.9	23.9	23.9	23.9	24
Donor repeat 1	699	687	685	691	683	696	702	702	701	706	709	707	711	702	705	700	711	709	695	698	704	702	706	694	701	697	698	691	692	691	693	687	683	673	685	673	678	681	685	675	683	679	682	682	668	673	669	663	669
Donor repeat 2	763	754	755	758	761	758	770	762	775	768	777	768	783	767	772	773	772	773	775	781	776	777	780	772	769	762	754	761	764	753	754	756	749	748	750	750	740	745	743	739	743	733	741	737	732	733	727	727	731
Donor repeat 3	729	714	724	724	729	722	734	732	738	727	732	737	739	745	753	735	742	738	740	734	740	737	738	740	732	734	731	732	728	734	720	725	715	717	708	714	712	714	709	708	707	697	709	710	714	705	703	698	697
Acceptor repeat 1	15	16	16	15	14	15	15	15	14	14	15	15	14	14	13	15	15	12	13	14	14	14	14	13	13	13	13	14	13	13	14	12	13	14	14	15	14	14	14	13	14	14	13	14	14	13	13	13	12
Acceptor repeat 2	16	16	14	15	15	15	15	14	16	15	15	14	15	14	14	15	15	14	14	14	14	14	13	14	14	14	14	13	14	14	14	13	14	14	14	15	14	14	14	14	13	14	13	14	13	14	13	14	14
Acceptor repeat 3	16	15	15	14	16	14	15	15	14	14	15	15	16	14	14	14	13	14	14	13	15	14	14	14	13	14	14	15	15	13	14	14	13	13	13	14	13	14	14	15	14	14	14	14	14	14	15	13	14
HTT repeat 1	256	260	263	262	261	264	264	260	267	264	266	262	264	264	265	262	260	262	257	253	253	247	244	240	240	236	232	229	225	214	213	213	205	202	199	198	192	190	188	185	182	178	177	174	172	171	165	163	164
HTT repeat 2	291	292	300	298	299	298	301	300	304	301	298	301	302	296	301	294	296	293	294	288	285	279	272	271	270	264	260	261	250	247	242	241	229	227	223	221	215	214	214	209	207	204	200	198	193	195	193	187	183
HTT repeat 3	289	297	294	297	292	296	292	294	299	296	298	297	295	297	295	292	292	286	286	285	282	280	276	270	264	266	260	254	249	245	241	235	229	223	221	216	209	215	211	205	203	201	196	192	192	191	183	186	182
HTT+Hsc70+Apg2+DNAJB1wt repeat 1	289	287	284	287	285	287	292	292	287	293	294	292	291	291	299	295	294	295	294	296	304	301	300	300	300	295	299	299	300	295	302	301	294	299	296	299	299	303	300	297	298	298	303	293	297	298	294	300	296
HTT+Hsc70+Apg2+DNAJB1wt repeat 2	306	306	302	305	302	306	307	309	312	307	311	314	309	318	316	313	318	313	317	319	316	316	319	319	315	319	321	322	314	316	324	319	318	318	316	316	317	317	319	317	317	321	317	320	319	324	324	316	316
HTT+Hsc70+Apg2+DNAJB1wt repeat 3	295	291	294	300	299	296	296	295	301	299	303	299	299	303	305	302	306	305	307	305	309	306	308	306	308	306	308	307	305	310	307	308	306	304	301	306	301	312	309	310	306	312	310	308	306	307	309	306	307
HTT+Hsc70+Apg2+DNAJB1-H244Q repeat 1	279	275	278	281	284	276	283	281	283	284	283	284	286	284	291	287	287	283	289	291	290	291	290	290	291	291	290	287	292	289	291	285	288	286	288	287	285	288	292	290	293	290	287	288	287	290	286	285	281
HTT+Hsc70+Apg2+DNAJB1-H244Q repeat 2	305	302	306	307	303	308	308	310	310	304	314	315	309	314	315	316	319	311	312	320	316	315	315	310	317	310	320	321	321	320	313	317	317	313	314	319	315	320	312	320	314	319	314	312	314	314	318	314	308
HTT+Hsc70+Apg2+DNAJB1-H244Q repeat 3	303	307	305	307	306	310	306	304	307	310	310	313	313	312	315	315	308	313	314	312	311	319	314	317	315	316	319	319	319	311	316	321	319	315	316	314	312	314	316	312	317	316	315	318	315	314	311	312	311
HTT+Hsc70+Apg2+DNAJB1-H244Q 2X repeat 1	276	276	275	276	280	279	278	278	282	284	285	286	281	283	289	285	283	287	294	287	286	287	288	288	288	285	287	293	288	289	290	287	292	289	286	292	291	293	287	292	292	288	292	290	295	294	288	285	287
HTT+Hsc70+Apg2+DNAJB1-H244Q 2X repeat 2	300	305	303	305	310	309	311	310	310	310	310	315	317	314	315	315	316	311	314	320	317	320	319	318	322	316	321	320	317	318	319	318	316	315	320	322	317	320	318	322	324	324	322	318	319	318	317	321	311
HTT+Hsc70+Apg2+DNAJB1-H244Q 2X repeat 3	290	294	297	297	299	290	298	302	301	299	308	301	305	298	308	301	304	304	300	305	312	304	305	310	311	307	312	310	310	309	311	308	308	298	302	306	305	308	306	305	312	309	305	306	305	308	307	304	302
Blank 1	15	14	14	13	15	13	13	15	14	14	14	13	15	13	13	14	14	12	11	11	13	12	14	13	13	13	14	12	13	12	13	14	12	12	13	13	13	13	14	14	13	12	13	14	13	13	14	13	13
Blank 2	14	16	15	15	15	14	14	14	15	13	13	15	13	12	14	13	13	13	14	11	13	12	13	14	13	12	14	12	14	13	13	14	13	13	13	13	14	13	13	14	13	14	13	12	13	13	13	13	13
Blank 3	16	16	15	15	15	15	15	14	13	14	14	15	13	13	14	13	13	12	14	14	13	14	14	14	14	13	13	13	13	13	13	13	12	12	13	13	13	13	12	13	12	12	12	15	13	13	12	12	12
Acceptor
Cycle Nr.	1	2	3	4	5	6	7	8	9	10	11	12	13	14	15	16	17	18	19	20	21	22	23	24	25	26	27	28	29	30	31	32	33	34	35	36	37	38	39	40	41	42	43	44	45	46	47	48	49
Time [s]	0	1200.1	2400.2	3600.3	4800.3	6000.4	7200.5	8400.6	9600.6	10800.7	12000.8	13200.9	14400.9	15601	16801.1	18001.2	19201.2	20401.3	21601.4	22801.5	24001.6	25201.6	26401.7	27601.8	28801.8	30001.9	31202	32402.1	33602.2	34802.2	36002.3	37202.4	38402.5	39602.6	40802.6	42002.7	43202.8	44402.9	45602.9	46803	48003.1	49203.1	50403.2	51603.3	52803.4	54003.5	55203.5	56403.6	57603.7
Temp. [°C]	25	25.1	25.1	25.1	25	25	24.9	24.9	24.8	24.7	24.6	24.5	24.4	24.3	24.2	24.1	24.1	24	24	23.9	23.9	23.9	23.9	23.8	23.8	23.8	23.8	23.8	23.8	23.8	23.8	23.9	24	24.3	24.2	24.1	24	24	24	23.9	23.9	23.9	23.9	23.9	23.9	23.9	23.9	23.9	24
Donor repeat 1	13	13	13	12	12	13	12	12	13	12	12	10	11	12	10	11	10	11	10	11	10	10	10	10	12	11	11	10	11	11	11	11	10	11	11	10	11	11	11	11	11	10	11	11	10	11	11	11	11
Donor repeat 2	12	12	13	12	13	13	12	11	12	10	13	11	12	11	12	11	11	11	11	11	11	10	10	10	11	10	11	11	11	12	12	10	10	11	11	10	10	11	10	11	10	11	11	11	11	11	11	11	10
Donor repeat 3	12	12	12	12	13	12	12	12	13	11	11	11	11	11	11	10	10	10	11	11	10	10	10	11	11	10	11	11	10	10	10	11	11	11	10	10	12	10	11	11	9	11	10	11	12	10	11	11	11
Acceptor repeat 1	2392	2418	2434	2405	2453	2442	2478	2457	2472	2479	2462	2474	2471	2461	2476	2463	2474	2478	2464	2462	2466	2445	2441	2444	2431	2408	2416	2375	2370	2323	2305	2281	2266	2213	2220	2165	2162	2129	2116	2077	2032	2022	1977	1964	1935	1930	1889	1847	1809
Acceptor repeat 2	2514	2563	2577	2530	2596	2608	2599	2622	2610	2605	2614	2619	2619	2607	2626	2632	2616	2597	2618	2588	2604	2584	2580	2610	2568	2575	2545	2516	2495	2484	2439	2430	2390	2338	2316	2311	2278	2251	2224	2179	2186	2157	2125	2081	2047	2056	2023	1962	1981
Acceptor repeat 3	2472	2491	2533	2438	2543	2566	2565	2548	2573	2562	2583	2566	2585	2557	2559	2573	2580	2547	2558	2558	2564	2558	2552	2545	2539	2496	2491	2500	2485	2444	2408	2401	2376	2340	2331	2285	2278	2244	2226	2182	2157	2119	2119	2087	2058	2020	1982	1949	1948
HTT repeat 1	915	926	927	920	935	943	946	943	944	948	946	938	951	943	939	944	943	939	952	955	939	947	945	944	940	938	939	938	935	927	926	924	917	901	912	900	901	887	897	881	878	875	858	865	852	842	830	834	813
HTT repeat 2	1034	1053	1061	1041	1062	1060	1068	1072	1074	1069	1080	1075	1079	1069	1071	1075	1079	1073	1075	1078	1086	1078	1075	1062	1067	1074	1078	1060	1065	1057	1050	1051	1035	1015	1033	1029	1039	1020	1016	1002	1007	991	995	967	964	977	954	942	936
HTT repeat 3	1026	1039	1037	1023	1052	1049	1057	1054	1048	1047	1068	1054	1062	1055	1051	1061	1065	1047	1056	1051	1062	1071	1053	1047	1050	1047	1057	1040	1048	1039	1030	1029	1026	1003	1006	1005	1000	986	981	979	980	968	967	949	938	945	922	931	912
HTT+Hsc70+Apg2+DNAJB1wt repeat 1	1082	1085	1109	1085	1098	1115	1123	1110	1122	1113	1131	1118	1128	1133	1129	1125	1125	1121	1125	1124	1137	1136	1139	1134	1139	1145	1144	1151	1150	1151	1138	1131	1136	1142	1155	1136	1140	1138	1150	1143	1157	1149	1144	1163	1151	1146	1145	1148	1129
HTT+Hsc70+Apg2+DNAJB1wt repeat 2	1155	1174	1172	1165	1187	1196	1194	1200	1196	1189	1203	1194	1193	1198	1200	1208	1209	1206	1215	1210	1216	1213	1225	1221	1216	1206	1226	1221	1225	1230	1224	1216	1219	1221	1232	1228	1231	1229	1220	1232	1227	1210	1238	1225	1231	1240	1231	1218	1231
HTT+Hsc70+Apg2+DNAJB1wt repeat 3	1109	1132	1137	1123	1135	1149	1153	1155	1150	1156	1167	1164	1160	1174	1154	1161	1167	1170	1155	1173	1181	1175	1174	1166	1179	1185	1181	1179	1180	1183	1168	1184	1171	1179	1187	1170	1196	1184	1178	1187	1195	1195	1184	1194	1183	1180	1178	1177	1188
HTT+Hsc70+Apg2+DNAJB1-H244Q repeat 1	1047	1047	1058	1040	1062	1068	1069	1085	1076	1073	1080	1072	1083	1092	1083	1082	1096	1081	1085	1091	1089	1092	1100	1090	1099	1102	1103	1097	1104	1101	1095	1100	1098	1098	1092	1096	1103	1091	1104	1114	1110	1100	1099	1103	1106	1108	1102	1102	1100
HTT+Hsc70+Apg2+DNAJB1-H244Q repeat 2	1142	1156	1153	1139	1169	1169	1162	1170	1170	1184	1182	1176	1178	1180	1176	1186	1181	1177	1189	1189	1194	1191	1197	1193	1188	1217	1201	1196	1206	1203	1204	1207	1205	1189	1210	1208	1208	1197	1221	1208	1206	1205	1203	1202	1212	1216	1206	1213	1196
HTT+Hsc70+Apg2+DNAJB1-H244Q repeat 3	1127	1144	1136	1157	1163	1168	1174	1165	1160	1170	1184	1169	1177	1164	1180	1196	1174	1186	1170	1179	1173	1191	1195	1196	1194	1195	1191	1200	1198	1189	1188	1199	1198	1204	1198	1204	1205	1205	1196	1208	1210	1208	1202	1213	1197	1200	1196	1199	1195
HTT+Hsc70+Apg2+DNAJB1-H244Q 2X repeat 1	1032	1039	1050	1046	1061	1061	1063	1065	1058	1067	1069	1066	1073	1082	1079	1080	1073	1080	1080	1082	1078	1089	1096	1091	1091	1087	1082	1097	1101	1096	1101	1095	1093	1090	1088	1090	1096	1088	1101	1084	1094	1093	1099	1102	1096	1094	1093	1081	1093
HTT+Hsc70+Apg2+DNAJB1-H244Q 2X repeat 2	1141	1158	1154	1149	1166	1161	1178	1173	1176	1174	1176	1182	1181	1183	1177	1191	1187	1181	1196	1201	1203	1194	1197	1200	1207	1193	1206	1211	1211	1209	1208	1203	1208	1194	1211	1209	1213	1215	1215	1210	1211	1210	1209	1209	1203	1211	1203	1218	1201
HTT+Hsc70+Apg2+DNAJB1-H244Q 2X repeat 3	1109	1111	1118	1092	1124	1122	1137	1129	1137	1139	1137	1145	1128	1145	1137	1150	1154	1148	1149	1153	1147	1152	1153	1150	1159	1148	1152	1161	1153	1161	1160	1160	1162	1157	1162	1164	1165	1170	1167	1156	1171	1161	1173	1173	1169	1157	1155	1170	1160
Blank 1	12	12	12	11	11	12	12	11	12	11	11	10	10	11	11	10	11	11	11	11	12	10	11	10	11	11	10	11	11	11	11	11	11	12	12	10	11	12	10	11	11	11	13	11	12	11	11	11	11
Blank 2	12	12	13	12	12	12	12	12	12	12	10	11	12	11	10	11	11	10	10	11	10	10	10	9	11	11	11	10	10	11	10	10	11	11	10	11	10	10	12	11	11	11	10	10	10	11	12	11	11
Blank 3	12	12	13	11	12	13	12	12	11	12	11	12	11	11	11	12	10	11	10	10	10	11	11	10	10	10	11	11	9	10	11	11	10	11	11	11	11	10	9	10	11	10	11	10	10	11	11	10	11
FRET
Cycle Nr.	1	2	3	4	5	6	7	8	9	10	11	12	13	14	15	16	17	18	19	20	21	22	23	24	25	26	27	28	29	30	31	32	33	34	35	36	37	38	39	40	41	42	43	44	45	46	47	48	49
Time [s]	0	1200.1	2400.2	3600.3	4800.3	6000.4	7200.5	8400.6	9600.6	10800.7	12000.8	13200.9	14400.9	15601	16801.1	18001.2	19201.3	20401.3	21601.4	22801.5	24001.5	25201.6	26401.7	27601.8	28801.9	30001.9	31202	32402.1	33602.2	34802.2	36002.3	37202.4	38402.5	39602.6	40802.6	42002.7	43202.8	44402.9	45602.9	46803	48003.1	49203.2	50403.2	51603.3	52803.4	54003.5	55203.5	56403.6	57603.7
Temp. [°C]	25	25.1	25.1	25.1	25	25	24.9	24.8	24.8	24.7	24.6	24.5	24.4	24.3	24.2	24.1	24.1	24	24	23.9	23.9	23.9	23.9	23.8	23.8	23.8	23.8	23.8	23.8	23.8	23.8	23.9	24.1	24.3	24.2	24.1	24	24	24	23.9	23.9	23.9	23.9	23.9	23.9	23.9	23.9	23.9	24
Donor repeat 1	177	187	189	186	186	177	182	188	187	175	178	181	190	178	181	179	190	179	193	184	178	178	182	184	179	176	180	181	189	179	181	191	178	190	177	186	179	179	178	178	187	179	178	178	179	179	189	183	178
Donor repeat 2	191	200	206	200	204	195	203	204	206	198	196	196	207	197	197	197	208	196	204	193	196	203	196	197	197	193	199	198	206	196	198	205	198	204	194	204	195	197	195	193	206	196	196	195	194	196	207	205	194
Donor repeat 3	185	195	192	196	194	188	196	196	194	184	188	186	196	186	189	191	199	192	199	186	191	187	189	186	188	190	186	192	195	186	186	197	190	191	186	194	184	186	187	186	196	188	187	185	188	182	194	191	185
Acceptor repeat 1	73	81	80	78	82	69	80	79	80	70	72	73	79	73	69	71	82	71	82	75	72	74	72	74	75	73	74	74	83	76	76	83	84	81	71	82	72	71	71	69	78	68	65	64	64	65	72	70	62
Acceptor repeat 2	76	83	85	85	82	74	82	84	85	75	74	78	84	76	76	75	84	78	85	77	78	78	79	76	81	77	80	79	88	79	77	87	85	87	77	82	75	74	74	73	81	72	71	69	70	67	78	76	67
Acceptor repeat 3	72	84	84	83	84	72	82	83	82	74	75	73	83	72	74	74	81	72	83	75	73	74	75	79	79	77	78	77	86	77	78	86	85	84	77	85	74	75	75	72	80	70	70	69	68	70	77	77	67
HTT repeat 1	117	111	108	110	107	99	107	106	107	100	102	103	114	105	110	111	125	119	131	131	138	142	153	160	172	178	188	194	211	212	219	232	236	247	246	255	252	259	258	258	270	267	270	272	272	276	281	277	268
HTT repeat 2	129	125	119	120	120	111	121	119	121	113	115	115	127	119	125	125	140	139	153	149	157	165	176	188	194	200	210	222	244	240	253	272	265	281	279	292	293	297	298	298	311	310	307	312	309	309	324	321	309
HTT repeat 3	126	122	118	119	118	109	118	118	116	111	111	113	125	120	126	126	138	133	150	148	152	161	171	176	187	198	207	216	238	234	246	261	259	275	268	286	284	288	292	291	299	298	298	302	297	299	306	308	295
HTT+Hsc70+Apg2+DNAJB1wt repeat 1	125	127	122	125	125	114	125	123	125	114	116	115	128	118	119	117	124	118	127	119	120	122	120	116	120	118	119	119	130	117	119	127	128	131	119	132	125	123	123	120	133	125	123	123	124	124	135	133	123
HTT+Hsc70+Apg2+DNAJB1wt repeat 2	131	132	130	132	129	123	131	135	130	122	122	126	132	122	124	125	135	124	136	123	123	124	125	123	128	129	126	125	139	126	128	138	132	135	127	137	128	131	131	131	139	134	133	132	130	129	141	141	131
HTT+Hsc70+Apg2+DNAJB1wt repeat 3	126	130	126	125	125	116	126	127	131	119	119	117	127	119	118	120	128	119	131	123	122	121	123	122	121	123	122	124	132	124	122	132	130	133	120	134	127	127	125	125	135	124	126	123	127	131	133	138	128
HTT+Hsc70+Apg2+DNAJB1-H244Q repeat 1	123	119	119	120	118	109	118	119	117	110	111	112	121	112	111	112	123	110	122	113	113	115	114	113	116	115	115	116	127	117	118	126	128	130	123	131	122	122	124	124	134	125	124	127	126	131	137	141	130
HTT+Hsc70+Apg2+DNAJB1-H244Q repeat 2	135	135	130	127	130	121	128	129	127	120	120	121	126	121	122	124	131	121	134	125	123	127	124	126	128	129	127	128	134	129	129	138	136	139	132	142	131	137	136	135	145	139	138	137	140	140	150	152	142
HTT+Hsc70+Apg2+DNAJB1-H244Q repeat 3	132	131	129	129	128	121	127	128	129	121	123	121	129	122	123	124	131	123	132	124	124	128	128	127	125	127	127	127	136	127	127	142	135	140	131	141	133	135	134	135	147	135	137	139	139	139	153	151	143
HTT+Hsc70+Apg2+DNAJB1-H244Q 2X repeat 1	125	120	119	120	119	108	117	119	119	112	110	110	118	111	111	109	121	111	119	113	113	111	113	113	114	114	113	115	124	114	114	125	124	125	116	126	118	115	116	115	126	116	121	116	121	117	129	128	118
HTT+Hsc70+Apg2+DNAJB1-H244Q 2X repeat 2	140	136	132	129	128	122	129	132	131	121	120	117	132	121	122	122	130	122	132	120	124	125	123	121	125	122	121	125	131	125	125	134	134	134	125	134	127	131	127	127	139	129	129	133	130	132	140	141	131
HTT+Hsc70+Apg2+DNAJB1-H244Q 2X repeat 3	137	128	125	126	126	117	129	127	127	120	117	119	128	115	122	122	128	118	131	121	121	121	122	121	120	123	122	119	133	124	122	129	128	132	121	133	126	123	123	125	135	129	127	126	128	128	135	136	127
Blank 1	7	17	16	16	16	6	16	16	16	6	5	5	15	5	5	5	14	5	14	4	4	5	4	4	4	5	4	4	15	4	4	14	15	15	4	15	5	4	4	4	15	4	5	4	4	5	14	15	3
Blank 2	6	17	17	16	16	6	16	16	15	6	5	5	16	5	5	5	14	4	14	4	5	3	4	5	4	4	5	4	14	5	5	15	14	14	5	15	4	4	5	5	14	5	5	3	4	5	15	15	4
Blank 3	6	16	17	16	17	6	16	15	16	6	6	5	15	5	5	5	15	4	14	4	5	5	4	4	5	4	4	6	15	4	4	14	14	15	5	14	5	5	4	5	15	5	4	5	5	5	15	15	5
[truncated: 951 more columns]

## Sheet: Figure 2a, 2b and 2c
FIG 2A
RAW DATA OF FRET MEASUREMENT FOR DNAJB1-D234A, DNAJB1-F247A AND DNAJB1-R249A
INDEPENDENT EXPERIMENT 1
Application: Tecan i-control				Tecan i-control , 1.10.4.0
Device: infinite 200Pro				Serial number: 1407001000				Serial number of connected stacker:
Firmware: V_3.37_07/12_Infinite (Jul 20 2012/13.56.47)				MAI, V_3.37_07/12_Infinite (Jul 20 2012/13.56.47)
Date:	02.10.2020
Time:	15:27:49
System				PCN024
User				pcn024\Kirstein
Plate				Corning 384 Flat Bottom Black Polystyrol Catalog No.: 3655/3711 [COS384fb.pdfx]
Plate-ID (Stacker)
Wait (Plate)				Off	Target Temperature: 24 °C
List of actions in this measurement script:
Kinetic
Fluorescence
Fluorescence
Fluorescence
3 Labels
Kinetic Measurement
Kinetic Cycles				1000
Interval Time				00:20:00
Mode				Fluorescence Top Reading
Excitation Wavelength				430	nm
Emission Wavelength				485	nm
Excitation Bandwidth				20	nm
Emission Bandwidth				20	nm
Gain				34	Manual
Number of Flashes				5
Integration Time				20	µs
Lag Time				0	µs
Settle Time				0	ms
Mirror (Automatic)				50% Mirror
Mode				Fluorescence Top Reading
Excitation Wavelength				485	nm
Emission Wavelength				535	nm
Excitation Bandwidth				20	nm
Emission Bandwidth				25	nm
Gain				34	Manual
Number of Flashes				5
Integration Time				20	µs
Lag Time				0	µs
Settle Time				0	ms
Mirror (Automatic)				Dichroic 510 (e.g. fluorescein)
Mode				Fluorescence Top Reading
Excitation Wavelength				430	nm
Emission Wavelength				535	nm
Excitation Bandwidth				20	nm
Emission Bandwidth				25	nm
Gain				34	Manual
Number of Flashes				5
Integration Time				20	µs
Lag Time				0	µs
Settle Time				0	ms
Mirror (Automatic)				Dichroic 510 (e.g. fluorescein)
Part of Plate				M2-N22
Start Time:	02.10.2020 15:27:49
Donor
Cycle Nr.	1	2	3	4	5	6	7	8	9	10	11	12	13	14	15	16	17	18	19	20	21	22	23	24	25	26	27	28	29	30	31	32	33	34	35	36	37	38	39	40	41	42	43	44	45	46	47	48	49
Time [s]	0	1199.9	2399.9	3599.8	4799.8	5999.7	7199.7	8399.6	9599.6	10799.5	11999.4	13199.4	14399.3	15599.3	16799.2	17999.1	19199.1	20399	21599	22798.9	23998.9	25198.8	26398.8	27598.7	28798.7	29998.6	31198.6	32398.5	33598.4	34798.4	35998.3	37198.3	38398.2	39598.1	40798.1	41998.1	43198	44397.9	45597.9	46797.8	47997.8	49197.7	50397.7	51597.6	52797.6	53997.5	55197.5	56397.4	57597.3
Temp. [°C]	22.9	23	23.4	23.9	23.9	23	23.1	23.4	23.9	23.4	23.1	23.1	23.4	23.8	23.9	23	23.1	23.3	23.7	24	23.4	23	23.2	23.4	24	24	23.3	23.1	23.4	23.8	24	24.1	22.9	23.1	23.3	23.7	24	23.7	22.9	23.2	23.6	23.7	24	23.9	23.1	23.2	23.4	23.9	24.2
Donor repeat 1	124	121	123	120	118	122	123	124	125	120	122	125	125	123	122	123	124	120	125	120	121	124	123	120	121	118	114	118	120	118	117	114	114	114	116	116	114	113	113	115	114	114	115	109	111	116	115	116	113
Donor repeat 2	120	117	120	116	115	118	120	122	121	117	119	122	118	121	119	116	121	120	119	119	117	120	117	116	116	116	112	114	112	114	114	114	111	113	113	109	112	109	110	111	109	109	112	106	107	107	111	110	106
Donor repeat 3	115	115	112	114	113	118	116	117	118	112	113	116	116	116	113	114	118	117	117	118	115	115	115	111	112	110	110	111	114	109	111	108	110	112	108	107	109	106	107	106	107	105	105	106	105	106	106	106	103
Acceptor repeat 1	5	-1	1	2	0	-2	0	2	2	-1	-1	2	3	4	-1	-2	3	-1	4	1	-2	0	1	3	3	0	-2	0	3	2	3	3	3	0	3	7	1	-1	-3	1	4	1	3	1	0	-1	2	3	4
Acceptor repeat 2	7	-1	3	3	3	1	2	4	2	0	2	1	2	3	2	0	3	5	2	1	-1	0	3	3	4	1	-2	2	1	2	1	0	0	0	2	2	1	2	-1	0	1	2	4	0	-1	-2	1	2	2
Acceptor repeat 3	5	2	0	1	1	0	1	1	2	-2	0	2	1	3	-2	0	0	2	2	4	1	-1	2	1	1	2	0	3	2	1	5	0	-3	2	1	3	3	-2	-1	-2	4	2	2	0	1	1	2	1	1
HTT repeat 1	58	53	56	56	54	56	56	58	57	56	58	60	58	59	54	56	59	59	58	55	50	52	55	51	54	47	45	45	46	44	43	43	40	43	40	38	37	36	37	38	37	39	35	33	32	36	36	36	35
HTT repeat 2	60	56	54	56	57	58	61	59	60	58	58	59	59	58	57	56	58	57	56	57	52	55	54	53	51	50	45	46	46	45	44	41	41	42	45	43	37	35	38	37	33	36	36	34	34	33	33	32	36
HTT repeat 3	60	57	55	61	58	56	58	60	60	55	60	59	57	59	58	56	58	58	57	56	53	54	55	53	54	47	46	50	45	43	44	43	39	41	43	45	38	35	37	37	36	37	35	35	36	33	34	36	36
HTT+Hsc70+Apg2+DNAJB1wt repeat 1	57	56	57	57	59	56	59	59	58	56	58	59	59	58	55	58	58	61	60	60	57	58	62	60	60	58	56	61	61	59	60	58	57	61	61	59	60	59	60	59	60	58	57	57	57	58	60	58	60
HTT+Hsc70+Apg2+DNAJB1wt repeat 2	58	59	62	58	60	59	59	60	62	59	59	61	62	63	61	60	62	62	61	63	57	63	63	60	64	64	57	61	60	59	60	59	59	60	60	60	62	55	59	61	60	60	60	58	59	59	59	63	62
HTT+Hsc70+Apg2+DNAJB1wt repeat 3	57	57	62	62	60	57	59	61	59	59	59	60	61	62	58	60	60	60	58	59	57	61	60	58	60	60	56	60	63	61	61	59	59	59	60	60	58	58	62	60	61	58	59	56	58	59	60	59	58
HTT+Hsc70+Apg2+DNAJB1-D234A repeat 1	60	53	56	59	56	59	59	59	60	56	58	58	58	59	57	58	57	59	58	59	55	57	57	57	58	57	56	58	57	58	57	54	58	58	56	56	56	56	58	58	55	56	57	55	53	54	57	56	58
HTT+Hsc70+Apg2+DNAJB1-D234A repeat 2	58	55	54	58	56	56	55	57	61	55	57	60	58	56	58	57	57	56	56	57	55	57	58	57	56	60	56	58	58	59	60	55	55	58	57	57	57	54	57	59	58	57	55	53	55	56	56	55	55
HTT+Hsc70+Apg2+DNAJB1-D234A repeat 3	61	59	61	58	58	61	61	60	62	57	61	61	60	60	63	59	60	62	60	65	59	60	62	62	60	60	56	58	61	59	58	60	59	61	63	61	57	55	58	59	60	56	57	55	54	57	56	60	56
HTT+Hsc70+Apg2+DNAJB1-F247A repeat 1	64	61	62	61	62	61	66	64	65	60	62	64	63	63	63	64	62	62	62	63	60	64	61	66	61	60	58	63	63	64	60	58	60	59	60	61	60	56	57	56	58	56	57	54	54	52	52	53	52
HTT+Hsc70+Apg2+DNAJB1-F247A repeat 2	60	58	57	58	58	59	61	60	62	58	60	62	61	63	56	58	61	62	59	60	58	61	60	60	59	61	57	58	57	58	57	52	57	56	56	58	56	52	53	52	57	50	51	50	50	50	52	49	50
HTT+Hsc70+Apg2+DNAJB1-F247A repeat 3	60	58	56	59	59	58	60	59	59	56	57	59	60	62	63	58	60	59	63	61	58	57	61	58	59	60	56	57	58	60	57	55	58	56	54	58	59	54	52	54	54	53	53	51	52	50	53	52	52
HTT+Hsc70+Apg2+DNAJB1-R249A repeat 1	61	55	56	56	55	53	57	58	55	54	53	54	55	56	54	54	55	53	53	53	47	50	54	50	52	49	46	47	48	46	46	44	43	43	43	44	41	42	38	39	41	37	38	34	35	37	35	35	36
HTT+Hsc70+Apg2+DNAJB1-R249A repeat 2	58	56	57	59	61	59	59	60	62	56	56	56	61	62	58	57	60	58	60	62	56	58	59	56	59	58	52	53	56	52	52	50	47	50	47	50	48	44	43	44	44	44	43	40	41	44	42	39	39
HTT+Hsc70+Apg2+DNAJB1-R249A repeat 3	57	56	56	59	58	58	57	60	60	57	57	57	60	59	54	57	58	60	56	60	52	57	57	59	58	55	53	56	57	51	51	51	49	46	48	48	46	43	45	43	43	43	41	38	42	39	40	40	42
HTT+Hsc70+Apg2+DNAJB1-D234A 2X repeat 1	61	58	62	61	61	60	58	60	62	60	59	61	62	64	60	62	60	62	60	60	58	59	62	61	61	62	58	60	65	61	60	62	59	59	62	62	61	59	62	62	62	61	58	57	58	58	59	60	58
HTT+Hsc70+Apg2+DNAJB1-D234A 2X repeat 2	58	56	58	56	60	56	60	64	59	55	62	58	60	58	56	57	57	59	61	60	57	56	58	58	55	59	56	60	58	61	60	57	59	58	58	60	61	56	57	56	60	57	57	58	55	58	57	57	58
HTT+Hsc70+Apg2+DNAJB1-D234A 2X repeat 3	63	59	60	58	57	58	61	59	61	56	60	60	61	59	61	60	62	60	60	63	59	61	61	60	62	63	57	60	61	59	59	60	58	60	62	60	62	58	55	63	63	61	64	57	59	59	60	61	59
HTT+Hsc70+Apg2+DNAJB1-F247A 2X repeat 1	59	58	56	57	58	58	58	59	64	59	56	61	61	61	57	59	61	59	62	62	55	57	58	62	60	58	58	61	60	59	62	58	58	58	60	59	62	56	57	59	59	60	59	57	56	57	57	55	55
HTT+Hsc70+Apg2+DNAJB1-F247A 2X repeat 2	60	59	57	60	57	58	59	61	60	58	60	61	62	61	60	59	61	61	60	64	59	60	60	60	61	61	58	62	63	60	59	59	59	62	60	60	58	56	61	58	58	61	59	57	57	58	61	57	60
HTT+Hsc70+Apg2+DNAJB1-F247A 2X repeat 3	58	55	57	62	56	59	61	59	60	58	59	60	64	60	55	61	62	60	59	59	57	59	61	62	60	62	56	59	63	59	58	59	58	59	60	60	61	57	59	59	59	60	58	56	56	57	57	59	58
HTT+Hsc70+Apg2+DNAJB1-R249A 2X repeat 1	57	54	55	54	54	55	55	55	57	53	53	58	56	55	54	53	54	58	57	55	53	58	55	54	56	54	52	52	56	51	55	50	49	50	52	53	50	45	48	47	50	48	48	45	44	42	43	44	45
HTT+Hsc70+Apg2+DNAJB1-R249A 2X repeat 2	59	57	60	59	56	58	61	61	61	57	56	60	60	60	59	58	61	60	61	59	54	58	59	58	58	57	53	58	59	59	56	58	53	54	54	53	53	50	51	52	50	50	50	46	50	47	46	45	49
HTT+Hsc70+Apg2+DNAJB1-R249A 2X repeat 3	59	54	56	57	56	58	60	58	58	56	57	62	57	60	58	58	58	58	59	60	53	58	55	57	59	59	55	57	55	56	54	52	51	53	53	52	53	46	47	52	49	51	50	45	45	46	45	45	49
Blank 1	6	2	1	3	1	3	2	3	1	0	1	1	1	2	-1	-1	1	3	2	2	-1	1	1	2	1	1	-1	0	5	1	3	0	-1	1	0	3	4	-1	-1	3	1	5	3	2	1	0	3	1	3
Blank 2	4	1	0	3	1	-1	4	3	3	-1	1	4	3	4	1	-2	2	1	5	3	-1	0	3	1	1	3	-2	1	2	2	2	3	2	-1	2	3	1	-3	-1	2	2	3	1	1	2	2	1	2	-1
Blank 3	6	0	1	4	2	-1	-1	2	3	-1	3	2	5	4	1	1	0	2	1	1	1	1	0	1	5	1	-1	2	3	3	7	2	1	0	3	6	2	3	1	1	0	4	1	0	-1	2	2	0	4
Acceptor
Cycle Nr.	1	2	3	4	5	6	7	8	9	10	11	12	13	14	15	16	17	18	19	20	21	22	23	24	25	26	27	28	29	30	31	32	33	34	35	36	37	38	39	40	41	42	43	44	45	46	47	48	49
Time [s]	0	1200	2399.9	3599.8	4799.8	5999.7	7199.7	8399.6	9599.6	10799.5	11999.5	13199.4	14399.3	15599.3	16799.2	17999.2	19199.1	20399.1	21599	22799	23998.9	25198.8	26398.8	27598.7	28798.7	29998.6	31198.6	32398.5	33598.5	34798.4	35998.4	37198.3	38398.2	39598.2	40798.1	41998	43198	44397.9	45597.9	46797.8	47997.8	49197.7	50397.7	51597.6	52797.6	53997.5	55197.5	56397.4	57597.3
Temp. [°C]	23	23.1	23.6	23.7	23.9	23	23.2	23.4	23.9	23.4	22.9	23.2	23.4	23.7	23.9	22.9	23.1	23.4	23.9	23.9	23.5	23.1	23.2	23.8	24	24	23.2	23	23.4	23.5	23.9	24	22.9	23.2	23.3	23.7	24.2	23.6	23	23.3	23.4	23.9	24.1	23.9	23.1	23.2	23.4	23.9	23.8
Donor repeat 1	28	26	27	23	27	23	24	28	24	23	23	25	24	26	23	23	26	25	24	26	22	25	23	24	28	25	23	24	24	25	25	22	23	25	25	24	26	21	25	22	24	23	24	25	23	23	23	25	29
Donor repeat 2	27	23	24	29	26	23	22	28	26	23	23	24	23	24	20	23	24	25	25	25	23	22	25	25	24	24	23	24	26	25	25	23	23	22	24	25	23	24	22	24	23	23	25	23	23	23	23	26	24
Donor repeat 3	25	21	23	25	24	24	25	24	23	22	22	24	24	25	23	24	25	23	23	24	20	23	25	22	23	26	22	23	23	22	26	25	21	24	23	20	27	18	21	25	24	26	24	21	20	21	23	24	24
Acceptor repeat 1	2715	2706	2728	2731	2719	2750	2749	2761	2733	2761	2729	2717	2753	2728	2739	2739	2739	2741	2738	2730	2733	2749	2750	2697	2705	2698	2717	2714	2677	2715	2694	2683	2709	2693	2667	2668	2648	2627	2631	2640	2610	2584	2569	2533	2550	2542	2532	2494	2468
Acceptor repeat 2	2762	2768	2778	2783	2781	2815	2804	2792	2807	2805	2785	2759	2788	2804	2785	2798	2810	2818	2782	2772	2790	2769	2749	2741	2717	2711	2701	2692	2661	2664	2643	2616	2624	2590	2569	2511	2496	2445	2447	2439	2413	2400	2383	2353	2352	2331	2307	2286	2255
Acceptor repeat 3	2698	2704	2706	2699	2715	2726	2703	2725	2695	2713	2722	2691	2708	2710	2685	2703	2714	2709	2715	2714	2720	2722	2728	2696	2688	2688	2716	2708	2656	2678	2661	2650	2665	2675	2653	2629	2630	2602	2621	2621	2581	2568	2531	2524	2516	2501	2502	2461	2429
HTT repeat 1	1487	1472	1474	1478	1468	1490	1484	1489	1491	1494	1486	1473	1481	1472	1482	1502	1490	1475	1473	1480	1487	1491	1483	1467	1452	1456	1461	1468	1441	1455	1456	1443	1454	1444	1446	1435	1441	1428	1446	1455	1438	1420	1415	1416	1427	1424	1417	1408	1410
HTT repeat 2	1485	1468	1486	1471	1471	1480	1494	1481	1470	1493	1487	1465	1479	1485	1476	1489	1483	1480	1483	1473	1475	1484	1478	1472	1463	1463	1475	1471	1458	1456	1452	1454	1460	1456	1455	1435	1431	1447	1453	1443	1437	1436	1418	1417	1423	1433	1420	1416	1407
HTT repeat 3	1496	1491	1500	1504	1471	1519	1508	1510	1501	1494	1510	1474	1504	1499	1487	1489	1513	1498	1497	1488	1500	1501	1496	1491	1482	1483	1465	1485	1474	1478	1467	1471	1472	1480	1464	1458	1456	1457	1471	1457	1451	1446	1446	1441	1440	1445	1437	1432	1417
HTT+Hsc70+Apg2+DNAJB1wt repeat 1	1547	1554	1548	1554	1550	1562	1575	1578	1552	1579	1572	1546	1572	1567	1553	1582	1589	1583	1563	1567	1581	1575	1586	1571	1573	1561	1567	1573	1560	1577	1563	1562	1585	1566	1565	1574	1576	1580	1580	1576	1572	1569	1573	1558	1578	1583	1582	1569	1568
HTT+Hsc70+Apg2+DNAJB1wt repeat 2	1602	1597	1606	1612	1588	1606	1608	1606	1604	1618	1599	1587	1591	1590	1607	1615	1611	1619	1610	1621	1613	1619	1616	1604	1611	1613	1617	1611	1604	1618	1597	1598	1624	1621	1623	1610	1612	1609	1616	1626	1613	1611	1612	1597	1619	1619	1617	1614	1600
HTT+Hsc70+Apg2+DNAJB1wt repeat 3	1571	1565	1574	1580	1582	1602	1596	1579	1577	1600	1586	1563	1582	1583	1582	1597	1587	1596	1595	1590	1589	1601	1593	1583	1583	1581	1588	1587	1600	1592	1586	1593	1593	1591	1594	1600	1585	1583	1595	1592	1588	1590	1591	1574	1600	1596	1593	1587	1585
HTT+Hsc70+Apg2+DNAJB1-D234A repeat 1	1541	1549	1555	1547	1539	1556	1563	1556	1557	1561	1562	1539	1553	1555	1550	1568	1558	1565	1564	1547	1562	1576	1572	1563	1552	1554	1563	1570	1554	1562	1552	1548	1566	1561	1550	1573	1562	1562	1561	1571	1567	1557	1556	1558	1566	1559	1560	1549	1549
HTT+Hsc70+Apg2+DNAJB1-D234A repeat 2	1536	1528	1543	1537	1544	1534	1553	1547	1548	1538	1547	1515	1544	1545	1542	1555	1561	1548	1554	1547	1550	1553	1556	1555	1549	1546	1551	1554	1557	1553	1543	1549	1551	1566	1544	1548	1553	1548	1546	1549	1541	1552	1539	1533	1537	1557	1547	1538	1541
HTT+Hsc70+Apg2+DNAJB1-D234A repeat 3	1581	1599	1603	1597	1608	1617	1606	1599	1605	1613	1617	1580	1611	1600	1596	1616	1610	1616	1608	1598	1595	1607	1606	1595	1612	1601	1612	1611	1602	1601	1615	1601	1620	1617	1611	1611	1598	1595	1611	1610	1611	1611	1596	1591	1599	1600	1613	1600	1597
HTT+Hsc70+Apg2+DNAJB1-F247A repeat 1	1661	1665	1672	1650	1656	1673	1686	1688	1678	1672	1682	1663	1655	1675	1676	1682	1695	1697	1687	1674	1688	1689	1687	1676	1677	1682	1691	1680	1685	1684	1673	1675	1683	1685	1685	1679	1657	1665	1678	1685	1687	1668	1655	1666	1666	1671	1677	1669	1651
HTT+Hsc70+Apg2+DNAJB1-F247A repeat 2	1561	1570	1589	1573	1585	1597	1593	1581	1595	1593	1585	1561	1589	1584	1591	1572	1588	1587	1594	1593	1589	1599	1595	1586	1587	1577	1586	1586	1587	1581	1586	1578	1599	1600	1592	1592	1587	1574	1603	1595	1574	1566	1571	1576	1575	1587	1575	1567	1563
HTT+Hsc70+Apg2+DNAJB1-F247A repeat 3	1563	1565	1572	1574	1584	1588	1582	1605	1604	1599	1607	1571	1596	1591	1594	1601	1602	1611	1602	1587	1578	1606	1610	1594	1588	1588	1585	1602	1591	1601	1586	1587	1600	1591	1586	1591	1583	1586	1596	1598	1607	1573	1586	1569	1587	1589	1585	1565	1564
HTT+Hsc70+Apg2+DNAJB1-R249A repeat 1	1566	1557	1541	1537	1501	1490	1486	1463	1466	1463	1451	1418	1437	1443	1436	1443	1436	1426	1414	1416	1398	1406	1400	1400	1391	1379	1379	1385	1378	1384	1365	1345	1360	1372	1358	1351	1354	1349	1353	1358	1350	1347	1359	1347	1354	1353	1346	1348	1341
HTT+Hsc70+Apg2+DNAJB1-R249A repeat 2	1532	1550	1539	1557	1547	1555	1577	1565	1565	1544	1570	1530	1571	1579	1562	1566	1571	1583	1573	1565	1558	1587	1580	1572	1548	1553	1566	1562	1544	1558	1555	1551	1550	1553	1561	1536	1545	1548	1565	1559	1540	1535	1545	1536	1543	1529	1538	1513	1516
HTT+Hsc70+Apg2+DNAJB1-R249A repeat 3	1522	1528	1522	1540	1538	1553	1548	1544	1541	1541	1545	1514	1529	1536	1537	1560	1552	1551	1544	1532	1534	1556	1555	1551	1551	1533	1541	1541	1548	1531	1534	1534	1534	1532	1534	1517	1521	1519	1525	1534	1515	1518	1529	1516	1520	1520	1504	1495	1505
HTT+Hsc70+Apg2+DNAJB1-D234A 2X repeat 1	1603	1610	1625	1609	1606	1611	1622	1627	1635	1628	1633	1591	1612	1623	1601	1625	1630	1638	1621	1611	1620	1631	1637	1631	1620	1616	1621	1624	1630	1637	1626	1630	1628	1640	1632	1617	1619	1621	1631	1634	1629	1634	1634	1624	1628	1634	1646	1636	1633
HTT+Hsc70+Apg2+DNAJB1-D234A 2X repeat 2	1533	1555	1548	1541	1545	1566	1552	1556	1569	1559	1569	1533	1561	1546	1546	1567	1569	1547	1566	1556	1556	1581	1566	1562	1553	1548	1555	1567	1566	1572	1564	1561	1557	1559	1553	1543	1551	1557	1562	1573	1562	1560	1561	1531	1559	1555	1562	1553	1564
HTT+Hsc70+Apg2+DNAJB1-D234A 2X repeat 3	1598	1602	1599	1593	1598	1610	1621	1622	1619	1608	1613	1594	1603	1608	1588	1625	1602	1628	1619	1601	1626	1612	1615	1622	1605	1603	1616	1605	1613	1622	1612	1608	1623	1600	1617	1604	1604	1612	1617	1615	1612	1607	1607	1597	1601	1610	1617	1607	1606
HTT+Hsc70+Apg2+DNAJB1-F247A 2X repeat 1	1536	1556	1546	1561	1557	1558	1585	1566	1570	1575	1571	1542	1566	1566	1564	1573	1583	1579	1573	1574	1551	1582	1577	1576	1574	1582	1579	1576	1560	1572	1570	1567	1581	1574	1569	1567	1561	1578	1572	1582	1575	1567	1572	1557	1567	1572	1568	1566	1566
HTT+Hsc70+Apg2+DNAJB1-F247A 2X repeat 2	1557	1572	1579	1577	1569	1598	1600	1596	1593	1580	1600	1563	1578	1589	1579	1584	1596	1590	1599	1589	1579	1594	1602	1589	1579	1576	1589	1593	1584	1594	1595	1586	1592	1586	1589	1594	1575	1595	1591	1602	1586	1579	1588	1573	1586	1595	1589	1575	1585
HTT+Hsc70+Apg2+DNAJB1-F247A 2X repeat 3	1539	1546	1565	1554	1550	1572	1578	1590	1579	1583	1581	1549	1578	1571	1556	1577	1576	1584	1573	1564	1579	1586	1576	1572	1561	1570	1572	1581	1572	1567	1576	1570	1580	1584	1569	1572	1569	1582	1588	1588	1589	1579	1580	1563	1557	1574	1576	1569	1566
HTT+Hsc70+Apg2+DNAJB1-R249A 2X repeat 1	1439	1456	1456	1450	1454	1478	1477	1473	1463	1466	1468	1444	1471	1469	1458	1474	1473	1478	1476	1473	1461	1472	1482	1467	1459	1458	1451	1456	1459	1460	1456	1462	1462	1462	1456	1459	1452	1453	1458	1460	1456	1458	1463	1454	1450	1450	1439	1444	1435
HTT+Hsc70+Apg2+DNAJB1-R249A 2X repeat 2	1540	1535	1548	1551	1542	1558	1574	1561	1547	1561	1560	1526	1551	1549	1566	1566	1565	1558	1562	1557	1557	1577	1555	1558	1556	1542	1538	1559	1553	1563	1563	1552	1559	1563	1554	1552	1548	1543	1546	1558	1547	1536	1541	1528	1542	1540	1536	1529	1529
HTT+Hsc70+Apg2+DNAJB1-R249A 2X repeat 3	1520	1531	1536	1517	1542	1538	1553	1554	1524	1529	1542	1518	1512	1536	1536	1539	1542	1539	1537	1535	1533	1534	1539	1540	1541	1522	1530	1528	1525	1530	1532	1519	1515	1526	1529	1517	1513	1511	1530	1526	1513	1508	1514	1494	1505	1515	1493	1501	1508
Blank 1	11	9	8	11	11	8	8	9	11	6	7	9	10	11	9	7	9	8	12	12	6	9	9	8	10	10	7	8	9	10	10	8	8	8	10	10	11	8	10	8	9	12	12	7	6	12	10	10	13
Blank 2	11	12	10	8	8	9	8	11	10	7	9	7	9	10	8	7	10	10	11	9	4	11	8	10	9	12	4	8	10	10	12	8	7	9	9	10	10	6	7	10	8	10	11	8	9	11	10	9	10
Blank 3	10	11	9	10	9	8	9	8	11	5	9	10	13	11	7	8	10	12	10	11	7	10	8	11	9	9	6	9	9	10	12	8	9	9	9	9	10	6	8	8	11	9	11	7	8	9	10	10	10
FRET
Cycle Nr.	1	2	3	4	5	6	7	8	9	10	11	12	13	14	15	16	17	18	19	20	21	22	23	24	25	26	27	28	29	30	31	32	33	34	35	36	37	38	39	40	41	42	43	44	45	46	47	48	49
Time [s]	0	1199.9	2399.9	3599.8	4799.8	5999.7	7199.7	8399.6	9599.6	10799.5	11999.5	13199.4	14399.4	15599.3	16799.2	17999.2	19199.1	20399.1	21599	22798.9	23998.9	25198.8	26398.8	27598.7	28798.7	29998.6	31198.6	32398.5	33598.5	34798.4	35998.3	37198.3	38398.2	39598.2	40798.1	41998.1	43198	44398	45597.9	46797.8	47997.8	49197.7	50397.7	51597.6	52797.6	53997.5	55197.4	56397.4	57597.3
Temp. [°C]	22.9	23.1	23.3	23.8	23.7	23	23.1	23.3	23.6	23.4	23	23.2	23.7	23.9	23.9	22.7	23.2	23.5	23.9	23.9	23.7	23	23.3	23.4	23.9	23.9	23.3	23	23.6	23.7	24	23.9	23.1	23	23.4	23.9	23.9	23.6	22.9	22.9	23.6	23.7	23.9	23.9	23.1	23.3	23.4	23.8	24
Donor repeat 1	602	612	603	608	607	613	619	615	612	607	612	604	608	608	608	612	614	615	608	611	607	618	614	611	619	605	616	619	621	620	611	605	612	609	609	606	606	600	613	606	606	602	597	596	603	603	600	596	594
Donor repeat 2	600	596	596	594	598	601	605	602	600	594	604	593	600	596	596	603	605	596	601	596	599	605	604	604	597	598	601	597	603	595	595	587	600	603	590	594	588	581	597	592	592	586	581	579	583	587	585	578	580
Donor repeat 3	576	579	575	579	571	583	587	585	583	584	582	572	590	578	575	589	588	589	584	578	579	584	580	580	575	573	579	584	584	572	573	570	584	575	573	569	564	565	576	573	568	564	566	561	567	569	564	563	558
Acceptor repeat 1	205	198	198	196	196	194	195	197	196	193	193	189	196	193	191	193	197	194	195	192	190	195	193	193	196	193	192	197	197	195	197	195	196	193	199	197	197	194	195	195	198	194	194	191	191	193	193	192	189
Acceptor repeat 2	207	203	201	200	198	198	196	199	197	194	195	193	197	196	196	196	198	198	197	199	194	196	193	195	193	195	193	193	194	193	196	194	190	193	190	188	189	185	184	185	188	187	183	183	184	180	181	180	178
Acceptor repeat 3	201	200	198	193	191	193	193	197	193	193	196	190	193	190	191	193	193	193	195	193	193	195	193	190	196	192	187	191	196	195	194	193	194	195	196	198	194	195	194	198	194	195	195	188	191	190	190	190	190
HTT repeat 1	562	502	474	445	441	443	436	438	431	431	431	430	438	439	438	455	466	472	493	508	538	581	613	660	701	745	793	842	879	904	947	965	1006	1028	1048	1060	1083	1103	1125	1127	1146	1152	1159	1166	1191	1194	1195	1190	1196
HTT repeat 2	561	506	473	450	439	441	440	430	429	431	438	429	440	437	439	453	465	481	492	516	543	590	622	664	702	745	798	854	880	922	950	972	1012	1038	1056	1075	1091	1104	1131	1128	1150	1150	1156	1178	1187	1201	1201	1199	1215
HTT repeat 3	568	507	476	458	440	443	444	438	437	435	443	434	440	440	448	466	471	481	502	522	558	603	639	676	724	761	825	877	903	931	975	995	1042	1056	1074	1085	1115	1116	1139	1161	1167	1167	1185	1194	1212	1216	1223	1212	1219
HTT+Hsc70+Apg2+DNAJB1wt repeat 1	578	533	500	477	465	470	464	468	460	457	468	463	460	462	457	461	465	464	464	459	458	468	471	461	465	454	466	471	469	466	466	465	475	474	473	471	465	472	480	477	473	478	478	475	487	487	486	484	481
HTT+Hsc70+Apg2+DNAJB1wt repeat 2	601	548	517	491	481	485	483	470	471	471	473	472	470	470	462	481	477	482	468	471	474	479	475	475	469	469	473	483	481	477	475	477	483	486	481	485	479	480	491	490	486	488	484	484	494	493	495	496	494
HTT+Hsc70+Apg2+DNAJB1wt repeat 3	590	548	513	486	476	471	477	473	467	464	476	463	469	461	464	469	476	470	469	469	461	472	473	470	467	461	473	475	481	474	470	464	480	482	480	478	482	473	487	487	483	480	482	480	487	492	491	490	488
HTT+Hsc70+Apg2+DNAJB1-D234A repeat 1	571	529	497	481	467	469	465	465	460	462	467	460	461	461	460	466	467	467	465	462	463	472	467	477	469	467	471	479	483	481	480	482	494	498	500	501	501	507	521	528	528	532	536	545	560	568	577	578	591
HTT+Hsc70+Apg2+DNAJB1-D234A repeat 2	568	531	495	476	465	467	469	460	458	457	462	457	460	455	454	466	463	464	461	462	460	470	469	463	465	464	465	478	481	477	479	480	490	500	491	500	502	505	516	519	527	527	531	544	554	564	572	578	588
HTT+Hsc70+Apg2+DNAJB1-D234A repeat 3	581	541	509	497	480	483	482	477	471	477	477	477	476	474	470	484	483	480	478	478	478	484	485	481	480	481	491	496	498	497	494	502	513	513	518	518	519	522	537	540	541	545	558	559	580	591	599	602	606
HTT+Hsc70+Apg2+DNAJB1-F247A repeat 1	605	570	534	513	508	500	501	500	493	487	492	498	493	499	492	495	500	498	500	501	507	515	523	526	526	530	550	566	577	581	596	613	631	651	668	680	690	704	729	757	769	784	799	819	841	859	885	901	906
HTT+Hsc70+Apg2+DNAJB1-F247A repeat 2	582	537	510	494	478	479	478	471	469	468	472	475	469	474	464	477	479	479	482	478	479	491	491	491	497	507	520	525	542	549	564	570	591	611	618	628	645	658	694	703	719	729	742	757	784	805	819	830	840
HTT+Hsc70+Apg2+DNAJB1-F247A repeat 3	577	541	513	492	481	483	481	467	469	467	476	473	473	472	465	478	478	479	477	481	481	486	489	499	501	509	518	532	538	556	560	563	593	607	627	632	644	656	688	702	718	727	733	760	788	810	812	828	835
HTT+Hsc70+Apg2+DNAJB1-R249A repeat 1	573	531	493	467	453	445	445	440	434	431	431	428	428	429	426	429	437	432	438	441	443	461	470	481	502	507	537	569	595	611	640	662	701	726	749	768	788	812	840	856	879	889	901	907	934	957	967	976	984
HTT+Hsc70+Apg2+DNAJB1-R249A repeat 2	568	523	500	479	461	462	462	459	455	454	463	467	458	459	455	466	475	479	478	485	493	513	522	535	548	575	599	641	670	693	720	748	798	823	846	872	895	921	956	969	984	1008	1009	1020	1063	1078	1086	1098	1098
HTT+Hsc70+Apg2+DNAJB1-R249A repeat 3	562	521	486	472	461	463	457	455	448	449	457	452	451	455	453	460	468	468	468	476	488	505	516	522	542	567	585	629	658	676	716	730	782	809	834	851	872	906	932	956	966	989	1010	1006	1046	1058	1072	1074	1094
HTT+Hsc70+Apg2+DNAJB1-D234A 2X repeat 1	589	553	526	508	484	487	494	485	482	481	488	482	483	478	473	487	487	483	476	481	477	488	486	484	477	477	486	487	486	484	486	478	491	491	493	491	491	490	498	503	507	503	506	508	518	531	526	537	542
HTT+Hsc70+Apg2+DNAJB1-D234A 2X repeat 2	565	533	502	486	475	475	477	470	461	464	468	469	461	464	462	467	467	462	470	468	463	470	464	461	461	459	464	467	471	466	461	458	474	469	473	468	466	468	478	476	475	482	477	480	489	491	498	499	506
HTT+Hsc70+Apg2+DNAJB1-D234A 2X repeat 3	585	553	523	502	485	486	491	483	479	473	488	476	475	480	476	486	485	478	481	480	481	485	484	478	471	474	479	481	483	476	477	472	490	485	484	481	482	485	488	490	492	498	493	491	502	510	512	516	520
HTT+Hsc70+Apg2+DNAJB1-F247A 2X repeat 1	569	533	513	495	479	479	476	474	471	470	477	470	471	467	463	473	474	476	470	463	467	473	470	465	470	466	471	481	483	477	473	471	476	483	489	483	486	488	497	496	508	505	515	523	542	554	555	573	577
HTT+Hsc70+Apg2+DNAJB1-F247A 2X repeat 2	575	542	514	499	481	485	481	477	469	473	479	477	472	472	468	470	474	476	474	466	469	474	477	471	472	471	478	481	480	483	475	473	487	487	491	489	492	491	504	504	513	512	524	525	546	557	568	576	578
HTT+Hsc70+Apg2+DNAJB1-F247A 2X repeat 3	566	538	514	489	476	478	479	468	462	469	475	470	471	469	467	473	469	472	470	462	468	476	476	467	472	467	469	477	479	478	475	471	480	489	485	481	485	493	501	508	511	511	517	526	541	554	561	574	584
HTT+Hsc70+Apg2+DNAJB1-R249A 2X repeat 1	534	500	477	458	444	452	442	441	437	437	446	443	439	442	439	446	448	446	443	447	449	454	465	464	470	478	489	503	517	526	541	549	580	606	623	633	649	667	703	716	739	749	767	778	811	833	844	858	874
HTT+Hsc70+Apg2+DNAJB1-R249A 2X repeat 2	565	534	499	484	468	477	473	465	466	462	475	461	464	466	460	471	468	468	471	468	478	484	486	492	490	508	516	533	548	555	570	588	610	636	655	673	689	707	737	758	778	794	814	833	862	884	894	910	919
HTT+Hsc70+Apg2+DNAJB1-R249A 2X repeat 3	560	522	498	481	467	469	468	464	459	458	462	459	458	456	458	469	462	466	464	464	469	478	483	486	491	497	512	529	542	550	572	583	612	628	648	666	681	702	734	750	773	789	808	814	858	871	888	898	915
Blank 1	61	58	58	57	61	55	56	57	58	57	57	57	57	59	58	57	57	57	60	56	55	57	57	58	58	61	55	56	63	61	57	57	57	57	57	59	58	56	57	58	57	57	59	58	56	55	58	58	59
Blank 2	61	58	57	61	55	56	60	57	58	55	55	54	59	58	57	56	59	58	59	62	57	57	58	58	58	60	54	58	62	60	58	60	57	58	58	61	58	55	59	58	60	58	59	58	57	60	57	59	57
Blank 3	60	57	59	63	57	58	58	58	59	57	58	57	60	56	55	57	58	60	62	59	54	57	58	58	63	58	56	59	60	56	58	57	58	58	59	60	59	54	55	58	56	59	58	58	58	57	58	59	59
INDEPENDENT EXPERIMENT 2
Application: Tecan i-control				Tecan i-control , 1.10.4.0
Device: infinite 200Pro				Serial number: 1407001000				Serial number of connected stacker:
Firmware: V_3.37_07/12_Infinite (Jul 20 2012/13.56.47)				MAI, V_3.37_07/12_Infinite (Jul 20 2012/13.56.47)
Date:	08.10.2020
Time:	17:58:51
System				PCN024
User				pcn024\Kirstein
Plate				Corning 384 Flat Bottom Black Polystyrol Catalog No.: 3655/3711 [COS384fb.pdfx]
Plate-ID (Stacker)
Wait (Plate)				Off	Target Temperature: 24 °C
List of actions in this measurement script:
Kinetic
Fluorescence
Fluorescence
Fluorescence
3 Labels
Kinetic Measurement
Kinetic Cycles				1000
Interval Time				00:20:00
Mode				Fluorescence Top Reading
Excitation Wavelength				430	nm
Emission Wavelength				485	nm
Excitation Bandwidth				20	nm
Emission Bandwidth				20	nm
Gain				34	Manual
Number of Flashes				5
Integration Time				20	µs
Lag Time				0	µs
Settle Time				0	ms
Mirror (Automatic)				50% Mirror
Mode				Fluorescence Top Reading
Excitation Wavelength				485	nm
Emission Wavelength				535	nm
Excitation Bandwidth				20	nm
Emission Bandwidth				25	nm
Gain				34	Manual
Number of Flashes				5
Integration Time				20	µs
Lag Time				0	µs
Settle Time				0	ms
Mirror (Automatic)				Dichroic 510 (e.g. fluorescein)
Mode				Fluorescence Top Reading
Excitation Wavelength				430	nm
Emission Wavelength				535	nm
Excitation Bandwidth				20	nm
Emission Bandwidth				25	nm
Gain				34	Manual
Number of Flashes				5
Integration Time				20	µs
Lag Time				0	µs
Settle Time				0	ms
Mirror (Automatic)				Dichroic 510 (e.g. fluorescein)
Part of Plate				G2-J22; K2-L13; M2-M4
Start Time:	08.10.2020 17:58:51
Donor
Cycle Nr.	1	2	3	4	5	6	7	8	9	10	11	12	13	14	15	16	17	18	19	20	21	22	23	24	25	26	27	28	29	30	31	32	33	34	35	36	37	38	39	40	41	42	43	44	45	46	47	48	49
Time [s]	0	1200	2399.9	3599.8	4799.8	5999.7	7199.7	8399.6	9599.6	10799.5	11999.5	13199.4	14399.3	15599.3	16799.2	17999.2	19199.1	20399.1	21599	22798.9	23998.9	25198.8	26398.8	27598.7	28798.7	29998.6	31198.6	32398.5	33598.5	34798.4	35998.3	37198.3	38398.2	39598.2	40798.1	41998.1	43198	44398	45597.9	46797.8	47997.8	49197.7	50397.7	51597.6	52797.5	53997.5	55197.4	56397.4	57597.3
Temp. [°C]	22.9	23	22.6	23.1	23	22.8	23.2	23.1	22.6	23.3	23.8	22.8	23.1	23.6	23.2	23	23.3	23.8	23	23.1	23.6	23.9	23	23	23.4	23.7	22.9	23.1	23.7	23.7	23	23.1	23.6	23.8	22.9	23.1	23.8	23.9	23.1	22.9	23.2	23.8	23.9	24	23.1	23.1	23.3	23.9	24.1
Donor repeat 1	125	122	127	125	124	124	126	123	123	125	122	121	125	124	121	124	123	123	121	122	121	119	117	120	118	118	114	118	119	113	115	117	116	118	117	115	115	116	113	115	116	117	116	116	110	115	114	113	113
Donor repeat 2	120	118	120	122	119	122	123	119	119	123	123	119	121	121	117	119	120	119	118	120	117	115	115	114	117	114	115	114	115	112	113	113	113	111	111	116	113	114	111	112	112	112	113	111	108	111	111	111	109
Donor repeat 3	126	122	126	126	124	125	126	121	124	127	123	123	126	125	121	124	123	122	120	121	124	119	117	121	119	116	117	116	115	112	111	111	114	108	110	109	108	108	107	108	111	110	109	107	105	107	106	106	104
Acceptor repeat 1	7	3	6	6	5	4	8	4	6	8	7	2	8	7	5	7	8	9	3	7	10	9	4	9	10	5	8	9	9	6	8	8	9	8	5	10	11	11	6	8	8	10	10	11	6	6	10	9	11
Acceptor repeat 2	7	5	5	6	4	10	7	4	6	9	6	5	8	10	4	8	8	9	8	8	8	8	7	8	9	8	6	9	8	6	8	7	7	6	5	9	8	10	6	8	8	12	8	9	6	6	8	6	7
Acceptor repeat 3	7	6	6	10	8	5	9	7	8	8	7	6	8	7	4	8	9	8	7	5	8	5	5	7	8	8	7	10	8	8	7	7	8	10	5	7	11	11	5	7	6	10	8	10	5	7	8	8	8
HTT repeat 1	57	54	56	58	55	59	59	56	60	60	59	58	59	59	55	56	53	54	51	48	50	49	45	44	43	43	42	41	43	39	37	37	40	37	35	37	38	37	33	36	35	36	35	37	32	35	33	34	33
HTT repeat 2	56	53	57	59	55	57	59	56	58	59	60	58	57	56	53	51	53	52	51	49	51	49	45	44	45	41	40	42	40	38	37	38	40	37	36	37	38	37	31	35	37	37	37	35	33	36	34	35	34
HTT repeat 3	56	57	56	58	58	58	59	57	59	61	57	56	62	58	54	57	55	55	49	52	50	49	45	44	43	42	40	41	41	40	40	40	39	37	37	37	39	37	33	34	35	38	37	36	34	33	36	33	33
HTT+Hsc70+Apg2+DNAJB1wt repeat 1	58	58	62	59	60	61	61	58	60	62	62	58	63	61	59	61	63	62	60	61	62	61	61	59	60	58	60	60	62	59	59	62	61	60	58	63	64	61	58	61	61	60	61	63	59	61	63	62	61
HTT+Hsc70+Apg2+DNAJB1wt repeat 2	59	58	60	61	60	60	62	57	63	64	62	59	63	62	59	62	62	62	59	62	62	61	60	61	64	59	61	63	59	60	61	63	62	60	58	60	62	60	60	62	61	63	61	63	58	61	61	63	63
HTT+Hsc70+Apg2+DNAJB1wt repeat 3	62	59	62	63	58	62	63	61	62	62	62	60	63	61	61	60	63	66	59	61	64	61	62	63	63	61	60	62	64	62	63	62	65	65	62	63	62	62	60	62	64	61	63	64	60	60	62	64	61
HTT+Hsc70+Apg2+DNAJB1-D234A repeat 1	57	56	59	61	56	59	63	59	60	58	58	58	60	60	59	59	61	60	58	59	60	59	57	64	61	57	58	59	57	56	60	60	62	60	57	60	62	60	55	60	62	58	62	59	57	56	61	57	62
HTT+Hsc70+Apg2+DNAJB1-D234A repeat 2	56	54	58	59	58	59	59	57	58	61	61	58	59	61	58	59	60	60	58	59	60	58	60	61	60	57	63	57	59	58	58	63	61	61	56	62	60	59	56	58	59	62	63	60	58	57	60	58	60
HTT+Hsc70+Apg2+DNAJB1-D234A repeat 3	57	57	58	59	58	60	65	60	62	61	61	60	63	62	61	61	60	63	62	60	63	61	59	63	61	59	61	63	61	61	61	61	63	62	62	61	64	63	60	59	62	60	61	61	58	60	61	61	61
HTT+Hsc70+Apg2+DNAJB1-F247A repeat 1	59	55	59	62	60	59	62	59	63	64	63	59	64	63	59	62	65	64	57	62	64	61	62	64	62	60	61	63	61	64	63	62	63	63	59	64	65	62	59	62	61	63	61	59	61	60	63	61	60
HTT+Hsc70+Apg2+DNAJB1-F247A repeat 2	60	58	57	61	59	60	58	57	59	62	60	61	63	64	59	60	60	61	59	58	61	60	60	61	61	59	61	60	62	61	61	62	62	61	60	60	59	61	59	60	61	59	62	60	58	60	60	61	59
HTT+Hsc70+Apg2+DNAJB1-F247A repeat 3	57	56	57	61	58	60	61	58	59	60	58	61	61	60	59	62	60	60	60	60	60	59	61	60	60	59	58	60	63	59	61	61	61	61	59	61	60	60	56	60	63	61	60	59	57	61	59	58	57
HTT+Hsc70+Apg2+DNAJB1-R249A repeat 1	57	56	57	58	56	58	59	56	59	60	62	57	59	60	57	57	58	60	57	59	59	55	55	59	58	53	53	52	54	52	51	53	52	50	49	48	50	48	45	47	47	45	44	43	40	42	42	41	41
HTT+Hsc70+Apg2+DNAJB1-R249A repeat 2	61	56	62	61	61	61	64	56	61	61	62	63	58	60	59	60	60	59	59	59	60	58	56	60	58	55	57	55	55	53	53	56	53	51	47	51	48	52	44	47	47	45	50	47	41	43	44	45	43
HTT+Hsc70+Apg2+DNAJB1-R249A repeat 3	59	55	60	59	58	58	61	59	61	60	60	60	60	61	57	59	59	61	56	58	60	59	56	59	57	56	56	57	55	53	55	52	53	52	49	49	50	51	45	47	48	48	48	45	41	45	45	42	45
HTT+Hsc70+Apg2+DNAJB1-D234A 2X repeat 1	61	56	56	62	60	61	60	55	60	61	59	59	62	62	58	61	64	60	58	62	60	58	59	60	61	58	60	60	61	59	60	59	63	59	60	63	61	62	58	60	62	61	61	60	57	59	60	60	63
HTT+Hsc70+Apg2+DNAJB1-D234A 2X repeat 2	57	57	60	58	56	62	60	58	58	60	59	60	57	60	59	59	61	59	57	59	61	61	60	59	61	59	58	60	63	58	59	64	63	62	58	64	61	61	54	60	60	62	61	62	58	59	58	61	58
HTT+Hsc70+Apg2+DNAJB1-D234A 2X repeat 3	56	56	55	60	57	58	61	57	58	60	60	60	59	58	57	57	59	59	58	57	59	59	58	62	60	56	63	60	58	60	58	60	62	57	60	59	61	61	56	59	62	63	59	60	57	59	59	58	60
HTT+Hsc70+Apg2+DNAJB1-F247A 2X repeat 1	58	56	58	60	60	64	61	58	60	61	63	60	62	61	60	63	64	63	60	67	62	60	59	64	63	62	62	60	61	60	62	62	63	61	59	63	63	63	61	60	61	62	62	61	58	60	62	62	59
HTT+Hsc70+Apg2+DNAJB1-F247A 2X repeat 2	57	54	59	61	58	60	63	58	59	61	62	58	59	61	59	59	62	62	62	60	58	61	58	61	62	58	60	59	63	60	61	62	64	61	61	62	62	61	58	61	61	61	61	65	57	60	62	60	62
HTT+Hsc70+Apg2+DNAJB1-F247A 2X repeat 3	61	54	59	59	58	58	61	60	62	62	60	60	60	61	57	61	61	61	62	61	59	60	59	63	61	60	59	60	63	59	60	62	62	63	61	61	62	62	60	63	60	63	60	60	58	61	59	61	57
HTT+Hsc70+Apg2+DNAJB1-R249A 2X repeat 1	57	57	60	58	59	63	61	61	60	62	61	59	62	62	60	63	61	61	60	63	63	58	60	62	62	59	61	60	60	60	60	59	59	57	58	59	59	57	54	57	55	56	54	55	49	51	55	50	49
HTT+Hsc70+Apg2+DNAJB1-R249A 2X repeat 2	57	57	58	60	59	62	59	61	59	62	61	61	65	65	60	61	63	62	59	60	63	58	59	60	64	60	59	60	61	60	59	61	59	57	57	59	57	55	54	55	54	54	57	55	50	50	47	51	51
HTT+Hsc70+Apg2+DNAJB1-R249A 2X repeat 3	59	56	59	64	59	62	59	59	61	61	61	58	62	61	60	61	63	62	58	58	61	59	59	59	59	58	56	61	65	61	58	61	59	57	55	59	56	59	53	55	54	55	53	55	49	50	49	53	48
Blank 1	8	3	7	8	3	7	8	6	4	8	8	6	8	9	5	3	9	9	7	5	12	7	8	7	9	6	6	8	9	7	8	10	9	9	6	7	9	11	6	11	8	6	9	8	7	9	9	8	9
Blank 2	9	3	5	8	8	5	9	6	8	7	7	9	8	11	6	7	6	7	6	7	8	7	6	9	8	6	9	6	7	8	7	9	10	10	6	10	12	11	4	7	11	10	8	8	7	8	10	7	7
Blank 3	8	3	4	9	7	7	10	5	8	6	9	4	8	8	5	9	9	9	6	9	8	8	6	9	10	8	7	5	11	7	8	9	10	7	6	9	8	11	8	7	9	8	12	12	4	7	8	9	9
Acceptor
Cycle Nr.	1	2	3	4	5	6	7	8	9	10	11	12	13	14	15	16	17	18	19	20	21	22	23	24	25	26	27	28	29	30	31	32	33	34	35	36	37	38	39	40	41	42	43	44	45	46	47	48	49
Time [s]	0	1200	2399.9	3599.8	4799.8	5999.7	7199.7	8399.6	9599.6	10799.5	11999.5	13199.4	14399.3	15599.3	16799.2	17999.2	19199.1	20399.1	21599	22798.9	23998.9	25198.8	26398.8	27598.7	28798.7	29998.6	31198.6	32398.5	33598.5	34798.4	35998.3	37198.3	38398.2	39598.2	40798.1	41998.1	43198	44397.9	45597.9	46797.9	47997.8	49197.7	50397.7	51597.6	52797.6	53997.5	55197.4	56397.4	57597.3
Temp. [°C]	22.8	23	22.6	23	23	22.8	23.1	23	22.7	23.2	23.4	22.8	23.1	23.7	23.1	23	23.6	23.9	23	23	23.4	23.8	23	23.3	23.4	23.3	23	23.2	23.4	24	22.8	23.3	23.6	23.7	22.8	23.2	23.4	23.9	23.1	22.9	23.3	23.7	23.8	24	23.1	23.1	23.5	23.7	24.2
Donor repeat 1	25	23	25	28	24	27	28	23	25	26	25	21	26	26	24	24	26	25	22	26	27	25	26	26	28	25	23	26	25	25	23	26	28	27	25	25	29	28	25	24	27	27	25	24	24	26	25	27	26
Donor repeat 2	26	25	22	26	26	26	24	22	24	26	26	25	27	26	22	26	24	26	24	24	25	23	25	25	25	23	24	28	25	24	26	25	28	25	25	26	27	27	23	24	30	25	28	26	24	24	25	27	25
Donor repeat 3	26	24	27	26	24	24	26	22	26	26	25	24	24	29	24	24	26	29	27	26	27	27	26	29	28	25	25	24	27	24	27	24	23	23	24	24	25	28	24	23	24	25	26	27	24	24	26	29	27
Acceptor repeat 1	4081	4033	4039	4060	4042	4049	4021	3988	3943	3867	3855	3833	3793	3812	3796	3815	3774	3765	3747	3748	3722	3703	3720	3679	3645	3596	3598	3553	3538	3477	3445	3395	3367	3329	3303	3254	3227	3164	3131	3152	3092	3074	3055	3018	3019	2973	2989	2978	2956
Acceptor repeat 2	4103	4072	4081	4096	4074	4083	4086	4056	4066	4062	4051	4037	4041	4065	4034	4028	4032	4005	3991	3986	4002	3931	3968	3933	3892	3822	3839	3809	3758	3723	3686	3667	3580	3523	3506	3463	3432	3372	3344	3317	3310	3238	3234	3207	3189	3196	3145	3160	3128
Acceptor repeat 3	4119	4131	4126	4132	4119	4115	4120	4103	4111	4079	4048	4067	4068	4085	4070	4054	4061	4035	4003	4022	4035	3979	3970	3973	3919	3862	3873	3869	3811	3755	3704	3647	3630	3572	3545	3525	3439	3412	3385	3347	3349	3261	3249	3200	3204	3194	3169	3155	3152
HTT repeat 1	2046	2063	2046	2052	2057	2061	2037	2042	2064	2038	2036	2042	2037	2038	2023	2035	2012	1994	2006	2000	2008	1985	1991	1988	1973	1929	1964	1963	1955	1947	1950	1962	1947	1935	1943	1944	1925	1909	1913	1923	1935	1925	1923	1909	1918	1918	1903	1904	1906
HTT repeat 2	2046	2033	2035	2036	2026	2040	2038	2029	2026	2029	2025	2008	2020	2017	2016	2031	2010	2011	2004	2010	2005	1987	1995	1998	1980	1952	1970	1971	1974	1955	1961	1957	1960	1948	1959	1963	1939	1936	1943	1936	1944	1944	1924	1921	1932	1933	1931	1909	1931
HTT repeat 3	2039	2036	2053	2049	2039	2051	2036	2031	2049	2046	2041	2044	2022	2031	2028	2030	2020	2010	2001	2018	2020	2001	1999	2012	1986	1970	1978	1985	1978	1964	1965	1966	1963	1966	1965	1957	1971	1949	1953	1955	1947	1951	1936	1932	1929	1948	1943	1935	1931
HTT+Hsc70+Apg2+DNAJB1wt repeat 1	2174	2159	2157	2146	2168	2166	2177	2158	2174	2138	2153	2155	2164	2142	2142	2172	2165	2156	2160	2176	2164	2151	2163	2168	2159	2145	2166	2149	2165	2140	2145	2142	2147	2140	2153	2150	2145	2127	2157	2160	2170	2131	2132	2135	2154	2157	2142	2142	2135
HTT+Hsc70+Apg2+DNAJB1wt repeat 2	2168	2179	2190	2164	2177	2183	2181	2183	2190	2183	2164	2182	2191	2172	2161	2185	2177	2167	2164	2165	2178	2173	2175	2172	2183	2159	2194	2172	2152	2166	2183	2156	2168	2146	2173	2163	2164	2160	2166	2172	2166	2164	2141	2142	2145	2168	2155	2147	2159
HTT+Hsc70+Apg2+DNAJB1wt repeat 3	2203	2221	2228	2208	2227	2217	2209	2197	2223	2229	2207	2224	2211	2216	2220	2215	2214	2209	2224	2184	2223	2220	2223	2221	2200	2195	2220	2208	2209	2205	2218	2202	2210	2196	2207	2217	2205	2192	2203	2204	2208	2205	2197	2191	2205	2210	2192	2195	2187
HTT+Hsc70+Apg2+DNAJB1-D234A repeat 1	2110	2110	2132	2111	2121	2114	2112	2117	2119	2117	2103	2140	2118	2123	2116	2120	2123	2125	2115	2120	2120	2115	2119	2116	2097	2094	2101	2121	2123	2111	2096	2108	2094	2101	2110	2123	2115	2104	2107	2102	2110	2085	2103	2088	2090	2101	2099	2098	2081
HTT+Hsc70+Apg2+DNAJB1-D234A repeat 2	2134	2141	2149	2146	2141	2137	2151	2137	2150	2127	2130	2141	2138	2135	2131	2149	2134	2142	2131	2133	2138	2124	2151	2138	2137	2114	2145	2134	2135	2132	2143	2137	2132	2125	2137	2142	2105	2132	2131	2129	2110	2126	2120	2105	2125	2138	2111	2112	2112
HTT+Hsc70+Apg2+DNAJB1-D234A repeat 3	2189	2194	2157	2177	2172	2217	2196	2198	2212	2196	2211	2211	2199	2220	2201	2212	2190	2202	2196	2215	2196	2210	2201	2206	2190	2187	2203	2202	2194	2184	2198	2196	2188	2186	2201	2202	2188	2188	2194	2195	2184	2192	2182	2155	2190	2192	2197	2156	2165
HTT+Hsc70+Apg2+DNAJB1-F247A repeat 1	2209	2179	2200	2198	2195	2201	2199	2214	2202	2184	2200	2188	2210	2198	2199	2197	2211	2201	2203	2192	2206	2185	2183	2210	2197	2179	2194	2207	2189	2198	2193	2186	2183	2180	2195	2199	2195	2176	2192	2222	2175	2187	2181	2103	2169	2175	2174	2170	2144
HTT+Hsc70+Apg2+DNAJB1-F247A repeat 2	2137	2116	2148	2123	2139	2142	2144	2143	2148	2146	2139	2134	2141	2138	2148	2141	2137	2125	2135	2152	2130	2110	2138	2159	2145	2145	2135	2169	2125	2116	2136	2148	2126	2125	2135	2138	2133	2110	2130	2156	2125	2136	2124	2031	2124	2128	2130	2127	2108
HTT+Hsc70+Apg2+DNAJB1-F247A repeat 3	2129	2113	2128	2118	2124	2126	2137	2144	2127	2115	2102	2122	2140	2135	2121	2109	2125	2104	2124	2101	2125	2106	2110	2116	2119	2102	2113	2126	2112	2114	2136	2118	2104	2106	2125	2115	2097	2102	2110	2114	2101	2104	2105	2007	2100	2118	2112	2079	2102
HTT+Hsc70+Apg2+DNAJB1-R249A repeat 1	2087	2064	2100	2082	2092	2096	2097	2099	2104	2069	2073	2074	2099	2084	2087	2065	2087	2063	2071	2084	2081	2066	2083	2099	2077	2065	2062	2062	2067	2060	2076	2061	2061	2043	2072	2059	2040	2032	2048	2035	2017	2038	2030	1973	2021	2036	2019	2004	2011
HTT+Hsc70+Apg2+DNAJB1-R249A repeat 2	2168	2136	2162	2151	2149	2159	2159	2140	2163	2138	2144	2139	2163	2155	2146	2157	2161	2135	2154	2153	2140	2129	2124	2154	2147	2149	2136	2143	2126	2128	2130	2120	2107	2109	2113	2134	2111	2091	2094	2097	2113	2073	2088	1965	2058	2089	2082	2067	2049
HTT+Hsc70+Apg2+DNAJB1-R249A repeat 3	2159	2129	2160	2147	2152	2157	2155	2149	2170	2134	2121	2148	2168	2145	2164	2138	2157	2129	2154	2154	2131	2127	2148	2169	2146	2129	2137	2124	2136	2124	2130	2135	2111	2112	2125	2104	2109	2101	2091	2122	2096	2087	2084	1996	2063	2091	2081	2052	2085
HTT+Hsc70+Apg2+DNAJB1-D234A 2X repeat 1	2145	2123	2112	2140	2136	2130	2145	2138	2128	2127	2116	2138	2147	2122	2136	2114	2132	2127	2133	2130	2103	2121	2106	2106	2114	2088	2117	2133	2106	2119	2125	2128	2109	2107	2117	2125	2116	2099	2142	2123	2120	2102	2111	2092	2105	2117	2118	2101	2101
HTT+Hsc70+Apg2+DNAJB1-D234A 2X repeat 2	2126	2130	2126	2135	2137	2106	2141	2128	2140	2120	2125	2136	2129	2120	2121	2123	2121	2124	2126	2127	2114	2105	2114	2111	2118	2099	2132	2121	2116	2112	2124	2117	2110	2104	2123	2109	2106	2104	2097	2118	2116	2103	2111	2094	2085	2090	2113	2102	2098
HTT+Hsc70+Apg2+DNAJB1-D234A 2X repeat 3	2110	2088	2069	2091	2104	2087	2103	2107	2098	2101	2107	2104	2103	2104	2096	2124	2096	2096	2105	2094	2095	2091	2084	2093	2080	2084	2092	2102	2076	2081	2092	2073	2072	2076	2091	2075	2087	2073	2088	2098	2101	2092	2072	2063	2066	2090	2072	2067	2087
HTT+Hsc70+Apg2+DNAJB1-F247A 2X repeat 1	2143	2136	2150	2138	2155	2139	2126	2148	2162	2139	2104	2157	2165	2146	2141	2136	2153	2135	2163	2147	2159	2125	2143	2154	2150	2137	2143	2160	2135	2139	2131	2132	2138	2129	2144	2131	2130	2126	2150	2152	2143	2130	2132	2121	2136	2142	2134	2126	2139
HTT+Hsc70+Apg2+DNAJB1-F247A 2X repeat 2	2158	2144	2167	2148	2140	2155	2164	2139	2159	2138	2149	2156	2154	2150	2163	2158	2150	2150	2156	2160	2145	2136	2166	2166	2152	2136	2151	2158	2132	2149	2148	2153	2150	2141	2143	2143	2141	2131	2154	2163	2143	2138	2124	2125	2144	2135	2140	2118	2136
HTT+Hsc70+Apg2+DNAJB1-F247A 2X repeat 3	2151	2130	2145	2141	2149	2148	2151	2151	2152	2139	2144	2143	2141	2140	2142	2134	2147	2135	2145	2158	2143	2141	2128	2141	2119	2127	2149	2142	2121	2132	2137	2137	2137	2129	2125	2139	2128	2131	2134	2150	2136	2120	2117	2115	2125	2121	2123	2101	2123
HTT+Hsc70+Apg2+DNAJB1-R249A 2X repeat 1	2152	2152	2171	2160	2154	2158	2172	2183	2176	2156	2152	2151	2150	2144	2155	2140	2143	2165	2165	2151	2162	2157	2159	2173	2149	2120	2162	2162	2155	2148	2142	2140	2142	2148	2151	2135	2133	2106	2133	2129	2114	2118	2105	2106	2127	2113	2120	2088	2091
HTT+Hsc70+Apg2+DNAJB1-R249A 2X repeat 2	2150	2162	2153	2171	2169	2155	2169	2151	2150	2169	2151	2161	2158	2153	2156	2169	2160	2167	2178	2160	2174	2149	2148	2166	2153	2156	2153	2167	2154	2149	2158	2141	2140	2138	2154	2151	2131	2133	2132	2143	2131	2128	2119	2114	2117	2124	2123	2102	2097
HTT+Hsc70+Apg2+DNAJB1-R249A 2X repeat 3	2157	2145	2152	2158	2182	2160	2159	2157	2179	2165	2151	2157	2155	2158	2156	2164	2170	2139	2158	2167	2148	2161	2149	2149	2151	2148	2173	2149	2148	2152	2156	2160	2139	2125	2146	2140	2134	2129	2136	2151	2125	2119	2111	2094	2118	2112	2113	2099	2098
Blank 1	11	6	9	11	8	10	11	9	10	11	11	12	11	13	11	10	13	14	9	8	12	10	9	13	11	12	9	10	11	13	10	10	11	11	9	12	12	14	7	10	13	13	13	12	11	10	12	13	12
Blank 2	9	9	9	9	10	13	11	11	9	11	10	9	10	11	6	13	11	13	11	12	10	9	7	9	12	10	11	14	11	11	11	12	12	10	10	9	10	12	11	9	11	11	10	13	10	10	13	12	12
Blank 3	11	9	11	10	7	10	12	6	10	13	10	10	9	12	7	9	13	11	7	11	11	11	10	10	11	9	9	12	10	11	12	11	13	12	10	10	12	14	9	9	12	10	11	12	7	12	12	13	12
FRET
Cycle Nr.	1	2	3	4	5	6	7	8	9	10	11	12	13	14	15	16	17	18	19	20	21	22	23	24	25	26	27	28	29	30	31	32	33	34	35	36	37	38	39	40	41	42	43	44	45	46	47	48	49
Time [s]	0	1200	2399.9	3599.8	4799.8	5999.7	7199.7	8399.6	9599.6	10799.5	11999.5	13199.4	14399.4	15599.3	16799.2	17999.2	19199.1	20399.1	21599	22798.9	23998.9	25198.9	26398.8	27598.7	28798.7	29998.6	31198.6	32398.5	33598.5	34798.4	35998.3	37198.3	38398.2	39598.2	40798.1	41998.1	43198	44398	45597.9	46797.8	47997.8	49197.7	50397.7	51597.6	52797.6	53997.5	55197.5	56397.4	57597.3
Temp. [°C]	22.9	23	22.8	23.2	23	22.9	23.2	23	22.8	23.3	23.5	22.7	23	23.8	23.3	22.9	23.6	23.8	23	23.4	23.4	23.7	22.9	23.2	23.6	23.4	23.1	23.1	23.4	23.5	23	23.2	23.4	24	23	23.1	23.8	23.9	23	23	23.4	23.7	24	24	23.2	23.2	23.8	23.9	24
Donor repeat 1	590	583	579	585	580	580	587	582	587	586	584	588	585	584	580	592	590	585	581	590	584	578	584	588	588	576	586	582	579	578	581	583	582	575	580	586	579	574	575	579	580	575	573	572	575	579	578	576	569
Donor repeat 2	575	577	578	573	573	574	575	571	581	573	576	574	578	575	574	574	579	571	569	577	568	569	570	574	574	565	572	570	570	565	568	570	565	562	564	564	561	559	553	563	561	560	559	552	553	557	562	558	553
Donor repeat 3	587	584	588	587	585	592	589	582	591	590	584	586	589	591	585	591	592	587	582	589	585	582	584	588	581	579	577	577	564	555	553	554	551	545	552	550	547	538	538	548	547	540	543	536	537	545	540	532	538
Acceptor repeat 1	269	263	262	262	259	260	257	251	255	250	250	247	250	251	245	251	251	250	249	249	253	249	251	254	254	249	247	252	250	244	245	240	241	238	235	235	230	228	224	226	227	225	223	222	218	218	220	217	219
Acceptor repeat 2	267	264	263	262	261	260	263	256	261	263	260	258	260	260	261	262	263	265	263	264	270	264	266	266	267	261	265	264	260	259	254	254	253	251	246	241	239	242	235	234	236	235	231	230	230	228	228	225	226
Acceptor repeat 3	274	269	264	266	263	264	262	255	263	263	260	261	262	263	260	264	264	269	264	266	266	268	270	268	268	264	263	265	263	258	258	260	253	250	245	247	246	241	238	240	238	235	235	236	228	230	227	229	231
HTT repeat 1	588	535	506	485	468	469	463	461	470	468	479	488	507	528	552	596	629	683	741	791	847	897	951	992	1032	1051	1090	1122	1141	1155	1198	1214	1216	1233	1252	1263	1278	1266	1291	1310	1310	1309	1314	1313	1328	1334	1339	1341	1347
HTT repeat 2	581	525	508	479	465	463	461	455	470	468	475	488	509	525	552	599	638	686	740	798	853	896	958	993	1031	1064	1090	1131	1155	1157	1197	1218	1228	1229	1257	1282	1279	1287	1296	1315	1320	1313	1327	1324	1339	1353	1350	1362	1361
HTT repeat 3	585	537	504	480	468	465	471	458	467	471	474	487	507	524	554	593	639	684	734	794	854	897	952	986	1036	1067	1101	1126	1155	1176	1196	1218	1231	1234	1267	1293	1291	1284	1314	1317	1326	1333	1329	1327	1347	1365	1367	1363	1367
HTT+Hsc70+Apg2+DNAJB1wt repeat 1	592	540	514	497	490	492	486	483	487	489	483	487	491	486	485	489	488	484	487	491	488	484	488	488	488	485	491	493	488	480	489	487	487	479	490	492	490	479	489	492	494	493	491	485	489	498	496	495	496
HTT+Hsc70+Apg2+DNAJB1wt repeat 2	592	544	521	508	493	495	492	483	490	492	488	492	493	487	487	493	494	489	493	496	490	488	490	496	486	482	497	491	489	484	496	485	490	490	495	496	483	488	489	497	493	493	491	488	492	498	504	501	504
HTT+Hsc70+Apg2+DNAJB1wt repeat 3	607	556	530	512	505	503	501	500	498	501	491	499	500	499	497	498	504	496	495	502	498	498	501	503	496	496	501	501	498	496	504	504	497	495	500	508	501	500	501	511	508	503	503	500	512	512	505	511	509
HTT+Hsc70+Apg2+DNAJB1-D234A repeat 1	575	527	507	493	481	482	480	480	480	477	470	482	480	475	481	485	481	477	479	484	480	474	481	481	477	474	481	482	478	476	482	484	481	480	486	484	485	484	490	496	494	492	494	497	505	517	512	515	516
HTT+Hsc70+Apg2+DNAJB1-D234A repeat 2	575	531	512	489	490	484	482	486	485	487	479	481	480	486	482	488	482	479	482	485	480	478	484	482	485	476	484	487	480	475	480	488	486	483	486	493	488	489	493	497	502	499	499	499	506	518	515	521	524
HTT+Hsc70+Apg2+DNAJB1-D234A repeat 3	591	545	530	509	498	501	497	498	500	498	489	496	496	493	494	498	500	492	495	503	496	492	500	497	499	493	500	498	500	490	503	496	498	495	504	511	502	498	506	511	513	514	514	520	525	529	533	534	536
HTT+Hsc70+Apg2+DNAJB1-F247A repeat 1	600	555	531	518	502	502	497	494	497	487	491	494	492	488	490	493	494	492	490	489	492	486	494	498	493	486	493	495	492	488	495	497	495	491	499	506	504	505	509	513	520	523	524	528	543	549	564	564	575
HTT+Hsc70+Apg2+DNAJB1-F247A repeat 2	585	535	514	498	486	486	484	479	484	485	473	476	480	478	474	484	484	479	475	484	478	474	484	480	479	476	480	477	483	470	480	483	477	481	484	485	487	486	490	502	506	505	511	516	519	534	541	546	557
HTT+Hsc70+Apg2+DNAJB1-F247A repeat 3	585	535	515	490	480	483	480	480	482	477	471	473	475	474	469	483	480	468	472	480	473	467	479	476	469	471	477	479	477	472	483	480	474	475	478	484	487	483	486	496	501	504	509	507	517	529	538	546	549
HTT+Hsc70+Apg2+DNAJB1-R249A repeat 1	573	525	497	487	474	471	473	468	475	473	470	479	483	483	488	503	505	508	517	533	552	557	582	593	609	625	648	676	690	705	741	763	783	803	840	875	891	909	937	965	981	999	1016	1043	1058	1078	1100	1114	1126
HTT+Hsc70+Apg2+DNAJB1-R249A repeat 2	591	543	509	497	489	488	487	481	492	482	486	495	499	499	504	516	523	529	538	561	563	574	601	621	630	651	664	697	711	731	768	794	812	840	868	900	922	936	962	997	1021	1041	1056	1070	1093	1115	1133	1144	1158
HTT+Hsc70+Apg2+DNAJB1-R249A repeat 3	591	536	515	499	485	483	480	479	488	482	480	498	493	498	500	511	519	524	534	554	564	576	600	617	632	652	675	689	710	731	767	794	817	845	875	889	928	943	958	1001	1018	1033	1052	1073	1094	1106	1135	1143	1165
HTT+Hsc70+Apg2+DNAJB1-D234A 2X repeat 1	578	536	514	497	489	488	483	486	480	483	479	482	482	477	485	489	482	479	481	485	481	476	483	481	481	482	481	480	479	475	484	483	474	480	480	481	479	477	480	482	486	486	483	483	487	496	493	489	491
HTT+Hsc70+Apg2+DNAJB1-D234A 2X repeat 2	576	535	514	497	489	490	489	482	483	486	480	485	488	477	479	481	482	481	486	485	479	473	484	483	483	477	483	480	477	471	484	477	476	469	483	482	482	477	476	483	486	480	487	484	488	491	490	493	480
HTT+Hsc70+Apg2+DNAJB1-D234A 2X repeat 3	578	528	510	496	488	483	482	479	482	477	482	473	483	475	474	476	476	475	474	477	477	472	481	475	476	473	472	474	472	469	478	473	476	469	476	475	474	469	477	477	479	478	477	473	481	487	482	488	486
HTT+Hsc70+Apg2+DNAJB1-F247A 2X repeat 1	588	540	516	499	493	492	489	481	486	488	481	483	485	480	479	486	480	474	481	480	480	478	485	485	483	478	483	486	483	478	486	484	479	479	485	489	489	485	490	493	495	499	500	498	507	517	521	531	532
HTT+Hsc70+Apg2+DNAJB1-F247A 2X repeat 2	588	543	516	505	493	493	487	483	481	487	480	483	491	483	477	484	484	477	481	484	483	478	485	486	483	477	482	486	483	476	489	480	485	482	484	491	487	486	491	495	494	499	501	501	513	516	523	528	535
HTT+Hsc70+Apg2+DNAJB1-F247A 2X repeat 3	590	542	521	504	491	493	491	488	488	485	482	481	491	483	480	487	483	477	483	482	480	476	483	486	481	472	483	489	479	478	483	484	482	484	486	487	488	482	491	496	497	501	500	495	507	517	522	528	534
HTT+Hsc70+Apg2+DNAJB1-R249A 2X repeat 1	591	538	516	498	495	492	482	480	488	488	485	482	486	483	486	489	489	490	492	498	498	492	498	505	510	510	523	529	535	545	563	568	582	603	627	643	661	676	693	728	747	768	784	803	824	850	861	880	903
HTT+Hsc70+Apg2+DNAJB1-R249A 2X repeat 2	593	544	524	504	496	489	488	481	489	483	482	486	488	489	487	493	494	488	496	500	497	500	508	511	513	514	522	536	542	553	566	584	598	603	633	648	657	678	707	731	747	769	783	803	835	856	872	893	911
HTT+Hsc70+Apg2+DNAJB1-R249A 2X repeat 3	596	541	514	504	494	494	488	485	490	483	479	485	485	483	484	489	489	489	490	501	499	499	501	510	510	508	523	529	541	548	570	580	593	603	625	648	666	675	701	732	754	768	789	806	829	862	866	893	910
Blank 1	50	49	47	49	46	49	50	46	50	50	50	49	48	50	47	49	50	51	46	49	50	49	49	49	50	49	51	50	50	49	48	51	50	49	49	51	49	51	49	49	52	52	50	50	47	49	49	51	48
Blank 2	49	45	50	52	47	48	48	44	47	52	50	48	51	50	46	47	49	52	46	50	51	49	48	52	52	46	49	51	49	50	48	50	52	50	48	50	50	50	47	48	50	51	53	52	47	48	52	50	50
Blank 3	50	45	47	50	46	47	49	49	48	50	49	50	50	49	45	48	50	49	48	50	50	48	48	49	50	51	49	50	51	48	50	51	51	51	48	49	50	50	49	51	49	51	50	49	49	50	50	50	50
INDEPENDENT EXPERIMENT 3
Application: Tecan i-control				Tecan i-control , 1.10.4.0
Device: infinite 200Pro				Serial number: 1407001000				Serial number of connected stacker:
Firmware: V_3.37_07/12_Infinite (Jul 20 2012/13.56.47)				MAI, V_3.37_07/12_Infinite (Jul 20 2012/13.56.47)
Date:	12.10.2020
Time:	19:06:05
System				PCN024
User				pcn024\Kirstein
Plate				Corning 384 Flat Bottom Black Polystyrol Catalog No.: 3655/3711 [COS384fb.pdfx]
Plate-ID (Stacker)
Wait (Plate)				Off	Target Temperature: 24 °C
List of actions in this measurement script:
Kinetic
Fluorescence
Fluorescence
Fluorescence
3 Labels
Kinetic Measurement
Kinetic Cycles				1000
Interval Time				00:20:00
Mode				Fluorescence Top Reading
Excitation Wavelength				430	nm
Emission Wavelength				485	nm
Excitation Bandwidth				20	nm
Emission Bandwidth				20	nm
Gain				34	Manual
Number of Flashes				5
Integration Time				20	µs
Lag Time				0	µs
Settle Time				0	ms
Mirror (Automatic)				50% Mirror
Mode				Fluorescence Top Reading
Excitation Wavelength				485	nm
Emission Wavelength				535	nm
Excitation Bandwidth				20	nm
Emission Bandwidth				25	nm
Gain				34	Manual
Number of Flashes				5
Integration Time				20	µs
Lag Time				0	µs
Settle Time				0	ms
Mirror (Automatic)				Dichroic 510 (e.g. fluorescein)
Mode				Fluorescence Top Reading
Excitation Wavelength				430	nm
Emission Wavelength				535	nm
Excitation Bandwidth				20	nm
Emission Bandwidth				25	nm
Gain				34	Manual
Number of Flashes				5
Integration Time				20	µs
Lag Time				0	µs
Settle Time				0	ms
Mirror (Automatic)				Dichroic 510 (e.g. fluorescein)
Part of Plate				B2-F22; G2-G4
Start Time:	12.10.2020 19:06:05
Donor
Cycle Nr.	1	2	3	4	5	6	7	8	9	10	11	12	13	14	15	16	17	18	19	20	21	22	23	24	25	26	27	28	29	30	31	32	33	34	35	36	37	38	39	40	41	42	43	44	45	46	47	48	49
Time [s]	0	1199.9	2399.9	3599.8	4799.8	5999.7	7199.7	8399.6	9599.6	10799.5	11999.5	13199.4	14399.3	15599.3	16799.2	17999.2	19199.1	20399.1	21599	22798.9	23998.9	25198.8	26398.8	27598.7	28798.7	29998.6	31198.6	32398.5	33598.5	34798.4	35998.3	37198.3	38398.2	39598.2	40798.1	41998	43198	44397.9	45597.9	46797.8	47997.8	49197.7	50397.7	51597.6	52797.5	53997.5	55197.4	56397.4	57597.3
Temp. [°C]	23	23.6	23.4	23.9	24.1	24	23.2	23.4	23.5	23.8	24	24	24.1	23	23.3	23.4	23.9	24.2	24.2	24.3	23.5	23	23.4	23.6	24	24.1	24.4	24.1	24.3	23.4	23.2	23.3	23.4	23.9	24	24	24.4	24.3	24.3	24.3	23.2	23.2	23.3	23.9	23.8	24	23.4	22.9	23.4
Donor repeat 1	110	107	103	107	106	104	104	108	108	107	105	105	105	106	105	105	104	103	103	103	100	104	105	101	100	103	101	98	100	98	99	98	98	98	97	99	97	96	97	96	94	93	97	96	96	96	93	95	93
Donor repeat 2	105	102	102	104	103	100	102	105	101	104	105	103	101	99	102	101	102	101	100	101	98	97	100	97	100	99	96	94	97	96	97	96	97	96	94	94	95	94	94	95	93	95	91	94	92	93	91	92	95
Donor repeat 3	106	98	98	98	100	98	101	101	100	101	101	97	97	97	101	100	98	98	97	98	93	96	96	99	95	94	95	92	96	89	90	92	95	90	93	93	92	91	92	92	86	91	93	92	93	90	88	87	88
Acceptor repeat 1	6	2	3	2	2	0	0	2	3	2	3	4	1	0	2	2	2	2	1	4	-1	0	0	2	1	2	0	2	2	-1	-1	-2	-1	-1	2	0	3	2	1	1	-3	-1	0	3	2	1	-2	2	0
Acceptor repeat 2	7	1	0	5	5	2	0	0	2	1	1	2	1	1	1	2	4	1	1	3	1	1	3	3	3	2	3	2	6	0	2	0	1	1	5	1	3	2	2	1	-2	0	0	1	2	2	-2	0	0
Acceptor repeat 3	5	1	2	1	3	1	0	1	2	2	5	2	4	-1	1	4	2	3	3	4	-2	0	2	1	1	1	3	3	5	-3	1	0	2	1	3	2	3	2	4	1	-2	1	-1	2	0	0	-2	0	0
HTT repeat 1	53	51	49	48	50	50	53	52	50	52	51	50	49	48	47	51	49	46	46	46	41	44	44	40	38	37	39	39	36	32	33	35	32	33	32	33	31	31	31	28	26	29	28	27	29	29	26	28	28
HTT repeat 2	57	50	52	51	52	51	52	52	52	51	54	53	51	50	52	52	52	48	49	50	44	43	44	42	44	42	42	38	39	36	34	36	33	34	33	35	35	35	33	34	30	32	30	33	30	30	26	30	29
HTT repeat 3	55	49	54	53	52	49	50	51	50	53	50	51	50	49	50	50	50	49	46	48	42	42	43	44	40	41	39	37	37	30	35	33	35	34	33	34	34	31	31	34	28	26	31	30	30	29	24	27	27
HTT+Hsc70+Apg2+DNAJB1wt repeat 1	59	53	54	56	55	55	51	54	57	54	57	56	54	52	56	53	56	54	55	55	53	54	55	55	56	57	56	52	55	52	53	56	52	54	54	53	56	58	56	52	53	53	54	55	55	54	54	55	54
HTT+Hsc70+Apg2+DNAJB1wt repeat 2	58	54	55	56	55	56	53	56	57	55	56	55	53	54	56	57	56	57	56	55	52	53	55	55	53	55	55	55	55	51	55	56	54	54	56	58	53	56	51	55	53	56	54	54	57	57	55	54	52
HTT+Hsc70+Apg2+DNAJB1wt repeat 3	58	52	52	55	55	53	54	54	55	56	55	52	55	53	55	54	54	54	57	56	51	55	54	55	55	55	53	55	54	50	54	52	53	55	54	54	56	52	55	53	51	53	54	56	54	53	54	55	52
HTT+Hsc70+Apg2+DNAJB1-D234A repeat 1	56	51	53	56	52	49	52	55	54	52	57	54	53	50	54	53	52	53	53	54	53	51	53	52	54	55	52	55	55	50	52	52	53	49	53	51	51	52	52	51	47	52	51	53	53	51	48	49	51
HTT+Hsc70+Apg2+DNAJB1-D234A repeat 2	57	53	54	57	53	53	53	56	55	56	53	54	54	52	56	56	57	54	54	56	53	54	54	54	52	53	56	53	57	51	53	53	55	50	54	54	55	54	53	51	49	54	53	52	52	50	50	50	52
HTT+Hsc70+Apg2+DNAJB1-D234A repeat 3	55	52	53	52	54	50	52	55	54	50	52	53	51	53	51	51	53	54	55	53	49	49	54	54	50	48	52	54	53	49	50	52	51	49	52	53	50	53	50	51	50	49	51	53	51	51	50	49	50
HTT+Hsc70+Apg2+DNAJB1-F247A repeat 1	55	54	56	55	54	55	52	54	54	55	55	58	53	55	55	55	56	54	54	58	50	53	54	54	55	55	53	54	53	51	50	52	54	52	51	52	49	52	50	51	48	45	50	48	50	49	49	44	47
HTT+Hsc70+Apg2+DNAJB1-F247A repeat 2	55	52	53	54	54	51	54	56	55	54	55	56	54	52	54	55	54	57	54	54	53	55	54	55	55	53	54	55	54	51	53	53	56	54	52	51	54	52	51	50	48	50	49	48	49	50	43	46	46
HTT+Hsc70+Apg2+DNAJB1-F247A repeat 3	55	50	51	54	54	50	53	53	54	53	51	53	50	52	53	52	53	50	52	54	49	51	52	52	52	52	50	50	50	45	48	47	50	50	50	48	49	51	46	46	47	47	47	46	46	47	42	43	45
HTT+Hsc70+Apg2+DNAJB1-R249A repeat 1	54	52	54	52	54	48	50	49	50	48	47	48	49	42	44	44	44	44	44	42	40	41	40	42	39	40	39	38	37	33	37	34	34	34	33	33	34	31	30	31	28	27	29	32	32	29	26	28	26
HTT+Hsc70+Apg2+DNAJB1-R249A repeat 2	55	52	54	52	52	52	51	55	51	51	53	54	52	49	52	54	52	52	52	56	47	49	50	48	49	45	45	46	45	43	41	43	41	42	44	43	40	41	39	37	33	37	36	36	36	36	35	35	33
HTT+Hsc70+Apg2+DNAJB1-R249A repeat 3	57	51	54	51	53	53	54	52	53	53	54	55	54	50	54	56	54	53	52	52	47	48	50	50	49	50	47	47	45	41	43	42	41	39	42	42	39	41	40	39	34	36	35	38	35	36	30	33	33
HTT+Hsc70+Apg2+DNAJB1-D234A 2X repeat 1	57	54	55	54	57	55	53	56	56	54	56	54	53	54	56	56	57	55	57	55	50	54	57	54	56	54	54	55	53	53	54	54	57	54	55	56	54	53	54	54	51	56	54	53	53	51	52	53	52
HTT+Hsc70+Apg2+DNAJB1-D234A 2X repeat 2	56	53	52	55	54	52	56	56	55	54	55	58	54	53	55	56	54	55	55	53	53	53	54	55	52	55	56	56	56	54	52	53	54	57	55	53	55	56	55	54	52	53	55	55	53	55	52	55	50
HTT+Hsc70+Apg2+DNAJB1-D234A 2X repeat 3	54	52	53	53	53	50	51	55	54	57	55	54	53	55	53	52	52	53	53	56	48	51	51	53	53	53	55	56	54	51	52	52	53	53	54	53	50	54	55	55	51	49	50	52	53	50	50	50	53
HTT+Hsc70+Apg2+DNAJB1-F247A 2X repeat 1	58	55	54	54	56	52	53	56	57	57	56	56	59	54	57	56	57	55	57	55	55	56	57	54	55	53	55	54	55	52	56	55	55	55	56	56	53	54	51	53	52	52	54	54	53	53	49	51	50
HTT+Hsc70+Apg2+DNAJB1-F247A 2X repeat 2	54	52	53	55	57	56	54	54	55	56	57	55	58	52	55	57	56	56	54	55	50	57	55	54	52	52	57	58	54	53	54	52	56	55	58	55	52	55	52	54	49	52	54	54	51	53	47	49	53
HTT+Hsc70+Apg2+DNAJB1-F247A 2X repeat 3	56	53	51	52	53	51	54	54	56	56	55	55	52	52	56	55	54	55	53	53	52	53	53	54	56	53	54	56	54	49	53	53	51	55	54	54	55	54	55	53	49	53	52	51	48	50	46	48	49
HTT+Hsc70+Apg2+DNAJB1-R249A 2X repeat 1	54	52	53	55	54	49	51	52	54	54	55	54	52	53	53	51	54	54	52	51	51	52	51	52	51	51	50	55	48	45	45	46	46	48	44	45	46	45	42	48	42	42	43	43	43	41	39	39	40
HTT+Hsc70+Apg2+DNAJB1-R249A 2X repeat 2	56	52	53	55	53	53	53	55	55	54	56	56	56	55	52	55	52	55	53	51	55	52	55	55	52	54	52	51	51	44	46	50	47	49	48	47	46	45	44	45	41	42	45	45	43	40	36	40	39
HTT+Hsc70+Apg2+DNAJB1-R249A 2X repeat 3	56	54	56	51	53	53	53	55	54	55	51	57	54	54	55	55	53	54	52	54	50	51	54	51	53	52	49	53	50	45	51	51	49	50	48	45	46	46	47	46	43	42	44	42	44	42	39	39	39
Blank 1	4	-1	3	2	3	1	0	-1	2	3	5	3	2	0	2	1	1	3	1	2	-1	-2	-1	2	3	4	3	3	1	-1	0	0	1	3	5	2	0	2	2	0	-2	1	1	1	1	2	-4	-2	-1
Blank 2	5	1	2	2	3	0	0	1	4	3	4	-1	1	-1	0	1	1	1	2	0	-3	0	1	0	1	2	2	3	4	-2	1	0	1	3	2	3	1	0	0	2	-1	-1	-1	1	1	1	-1	0	2
Blank 3	5	5	3	2	3	0	1	1	4	3	4	5	3	1	0	0	4	0	3	5	-3	1	0	1	1	1	3	3	5	-2	0	1	2	2	1	4	3	1	2	1	0	1	3	1	1	1	-2	-1	2
Acceptor
Cycle Nr.	1	2	3	4	5	6	7	8	9	10	11	12	13	14	15	16	17	18	19	20	21	22	23	24	25	26	27	28	29	30	31	32	33	34	35	36	37	38	39	40	41	42	43	44	45	46	47	48	49
Time [s]	0	1199.9	2399.9	3599.8	4799.8	5999.7	7199.7	8399.6	9599.6	10799.5	11999.4	13199.4	14399.3	15599.3	16799.2	17999.2	19199.1	20399.1	21599	22798.9	23998.9	25198.8	26398.8	27598.7	28798.7	29998.6	31198.6	32398.5	33598.5	34798.4	35998.3	37198.3	38398.2	39598.2	40798.1	41998.1	43198	44397.9	45597.9	46797.8	47997.8	49197.7	50397.7	51597.6	52797.5	53997.5	55197.4	56397.4	57597.3
Temp. [°C]	23	23.2	23.5	23.8	24.3	24	23	23.4	23.5	23.8	24	24	24.1	23.2	23.3	23.5	24	24.1	24.1	24.2	23.6	23.2	23.4	23.4	23.9	24	24.3	24.1	24.3	23.4	23.2	23.4	23.4	23.9	24.1	24	24.3	24.3	24.3	24.3	23.1	23.1	23.1	23.3	23.9	23.9	23.5	23	23.3
Donor repeat 1	25	22	19	22	24	21	21	25	25	24	22	26	21	21	24	24	23	23	22	22	20	21	22	22	22	21	22	23	22	21	20	20	22	24	21	22	25	21	20	21	17	21	19	22	21	22	19	19	21
Donor repeat 2	24	23	23	23	24	20	18	20	22	23	23	24	21	21	21	24	22	22	25	23	19	22	23	22	22	22	22	22	22	18	21	19	22	24	22	22	21	21	22	24	17	17	21	20	22	21	17	20	20
Donor repeat 3	24	21	21	21	24	22	19	22	21	22	21	23	21	22	21	21	22	23	23	23	18	19	22	20	20	18	22	20	22	20	22	22	21	22	20	20	21	23	20	22	17	21	19	21	19	21	18	20	20
Acceptor repeat 1	3163	3138	3148	3123	3143	3145	3170	3135	3168	3132	3130	3109	3104	3119	3109	3089	3047	3014	2939	2817	2790	2805	2786	2749	2720	2712	2682	2687	2689	2669	2649	2652	2641	2607	2575	2575	2518	2481	2489	2463	2455	2468	2467	2407	2403	2373	2353	2370	2360
Acceptor repeat 2	3133	3127	3122	3147	3133	3141	3153	3195	3144	3135	3137	3123	3139	3135	3151	3172	3133	3104	3120	3102	3139	3104	3149	3112	3094	3062	3065	3032	3014	3013	3016	3007	2925	2937	2910	2916	2836	2777	2773	2758	2746	2741	2708	2703	2661	2659	2622	2603	2606
Acceptor repeat 3	3112	3095	3122	3092	3090	3070	3118	3119	3128	3132	3110	3127	3097	3136	3080	3122	3101	3076	3100	3097	3105	3127	3099	3033	3062	3017	3002	2997	2984	2963	2956	2942	2932	2922	2899	2849	2819	2782	2751	2747	2731	2717	2689	2649	2627	2637	2606	2596	2576
HTT repeat 1	1406	1406	1415	1423	1409	1405	1407	1412	1418	1410	1413	1415	1415	1415	1414	1417	1401	1415	1405	1399	1406	1410	1395	1397	1396	1392	1378	1378	1369	1386	1373	1388	1378	1363	1372	1350	1358	1360	1346	1349	1359	1366	1357	1360	1345	1350	1347	1352	1359
HTT repeat 2	1466	1441	1455	1459	1466	1452	1446	1466	1458	1462	1458	1451	1458	1468	1459	1459	1460	1449	1443	1436	1450	1455	1442	1445	1432	1439	1432	1423	1415	1418	1435	1440	1405	1421	1408	1407	1391	1410	1402	1396	1399	1418	1404	1403	1400	1392	1389	1412	1381
HTT repeat 3	1432	1428	1403	1421	1430	1421	1431	1431	1430	1427	1426	1427	1428	1419	1431	1434	1419	1420	1414	1417	1407	1417	1411	1414	1399	1399	1394	1384	1377	1389	1410	1394	1380	1375	1371	1373	1370	1353	1362	1366	1369	1367	1367	1367	1364	1356	1365	1350	1356
HTT+Hsc70+Apg2+DNAJB1wt repeat 1	1587	1585	1564	1589	1559	1589	1595	1609	1597	1595	1597	1605	1601	1601	1602	1606	1621	1588	1594	1593	1594	1607	1604	1615	1606	1583	1584	1598	1595	1595	1614	1592	1591	1596	1597	1600	1606	1588	1595	1588	1598	1612	1607	1613	1599	1596	1611	1595	1617
HTT+Hsc70+Apg2+DNAJB1wt repeat 2	1604	1596	1614	1592	1603	1599	1618	1611	1625	1612	1617	1608	1617	1619	1619	1608	1615	1591	1617	1602	1611	1627	1627	1602	1610	1600	1590	1592	1610	1620	1611	1601	1574	1613	1621	1596	1618	1603	1610	1606	1617	1615	1614	1627	1615	1609	1612	1630	1608
HTT+Hsc70+Apg2+DNAJB1wt repeat 3	1562	1581	1572	1573	1569	1576	1591	1582	1586	1582	1590	1587	1586	1604	1592	1592	1608	1578	1587	1581	1596	1599	1598	1597	1588	1589	1580	1579	1591	1591	1588	1601	1542	1581	1600	1601	1589	1602	1580	1587	1596	1605	1601	1601	1588	1584	1606	1621	1599
HTT+Hsc70+Apg2+DNAJB1-D234A repeat 1	1537	1529	1511	1543	1536	1536	1522	1541	1531	1537	1541	1534	1546	1558	1554	1550	1553	1535	1541	1530	1557	1571	1563	1544	1541	1542	1534	1548	1529	1574	1547	1547	1514	1556	1555	1532	1554	1544	1560	1553	1547	1551	1555	1562	1548	1544	1554	1561	1560
HTT+Hsc70+Apg2+DNAJB1-D234A repeat 2	1577	1568	1571	1551	1580	1564	1583	1586	1571	1590	1576	1578	1583	1587	1597	1582	1585	1580	1566	1576	1590	1600	1589	1578	1574	1584	1558	1569	1574	1576	1583	1575	1568	1592	1573	1585	1587	1539	1576	1562	1578	1588	1579	1577	1588	1570	1579	1586	1586
HTT+Hsc70+Apg2+DNAJB1-D234A repeat 3	1530	1515	1523	1526	1530	1530	1526	1532	1529	1525	1532	1539	1527	1546	1532	1544	1534	1523	1524	1526	1541	1550	1552	1541	1531	1537	1522	1531	1525	1547	1547	1543	1506	1542	1540	1542	1536	1529	1537	1533	1561	1552	1537	1531	1528	1516	1545	1538	1550
HTT+Hsc70+Apg2+DNAJB1-F247A repeat 1	1549	1564	1576	1556	1573	1565	1581	1592	1577	1584	1579	1578	1579	1592	1607	1590	1586	1586	1570	1594	1586	1589	1572	1582	1574	1593	1564	1571	1577	1579	1601	1592	1582	1600	1569	1586	1587	1572	1584	1573	1599	1603	1577	1594	1592	1575	1585	1591	1592
HTT+Hsc70+Apg2+DNAJB1-F247A repeat 2	1576	1580	1563	1582	1575	1582	1598	1593	1599	1588	1586	1592	1586	1595	1595	1590	1593	1593	1590	1584	1598	1598	1601	1579	1588	1588	1594	1575	1573	1597	1582	1599	1579	1599	1582	1586	1581	1592	1580	1581	1582	1603	1587	1590	1593	1570	1582	1596	1594
HTT+Hsc70+Apg2+DNAJB1-F247A repeat 3	1533	1539	1542	1534	1521	1550	1536	1539	1541	1537	1519	1528	1515	1534	1519	1519	1518	1502	1505	1507	1520	1524	1530	1514	1510	1507	1497	1503	1492	1519	1518	1518	1496	1518	1496	1504	1495	1483	1491	1505	1509	1514	1520	1501	1484	1490	1497	1505	1506
HTT+Hsc70+Apg2+DNAJB1-R249A repeat 1	1532	1524	1552	1514	1489	1489	1468	1471	1470	1439	1452	1426	1378	1341	1324	1314	1325	1290	1311	1301	1309	1315	1305	1315	1283	1282	1291	1293	1254	1277	1289	1290	1283	1265	1263	1261	1262	1263	1258	1265	1258	1276	1257	1259	1243	1238	1262	1256	1262
HTT+Hsc70+Apg2+DNAJB1-R249A repeat 2	1539	1527	1519	1515	1524	1525	1530	1535	1533	1532	1532	1538	1520	1538	1539	1536	1562	1528	1532	1516	1533	1525	1549	1534	1518	1530	1490	1510	1499	1498	1517	1520	1513	1512	1486	1503	1490	1501	1502	1486	1500	1503	1486	1497	1491	1497	1505	1497	1499
HTT+Hsc70+Apg2+DNAJB1-R249A repeat 3	1524	1533	1526	1519	1530	1520	1525	1566	1546	1538	1544	1535	1536	1542	1532	1551	1536	1546	1546	1532	1540	1540	1539	1543	1510	1532	1520	1512	1524	1531	1508	1505	1526	1518	1510	1496	1511	1501	1487	1501	1522	1511	1510	1502	1507	1491	1498	1484	1502
HTT+Hsc70+Apg2+DNAJB1-D234A 2X repeat 1	1580	1555	1568	1556	1581	1577	1577	1592	1586	1579	1583	1582	1583	1581	1589	1595	1592	1584	1574	1570	1598	1616	1596	1591	1589	1580	1576	1588	1572	1571	1595	1588	1583	1586	1585	1579	1578	1590	1570	1583	1578	1610	1601	1584	1589	1593	1585	1588	1608
HTT+Hsc70+Apg2+DNAJB1-D234A 2X repeat 2	1573	1549	1557	1570	1576	1577	1607	1583	1590	1587	1591	1587	1578	1603	1604	1597	1592	1592	1597	1580	1606	1589	1605	1593	1585	1588	1569	1578	1579	1593	1590	1584	1588	1592	1592	1568	1580	1597	1583	1572	1592	1613	1583	1590	1584	1589	1589	1623	1610
HTT+Hsc70+Apg2+DNAJB1-D234A 2X repeat 3	1536	1538	1531	1555	1531	1552	1575	1551	1573	1561	1558	1559	1552	1573	1573	1570	1550	1565	1559	1576	1567	1580	1576	1577	1547	1562	1551	1548	1568	1569	1561	1576	1549	1556	1557	1544	1553	1572	1542	1564	1556	1591	1574	1568	1559	1549	1569	1562	1556
HTT+Hsc70+Apg2+DNAJB1-F247A 2X repeat 1	1606	1582	1605	1587	1590	1602	1622	1602	1614	1637	1612	1609	1614	1620	1619	1628	1624	1611	1618	1593	1611	1633	1639	1622	1631	1613	1601	1615	1612	1614	1633	1624	1621	1619	1621	1624	1612	1617	1604	1612	1631	1643	1624	1618	1614	1603	1607	1621	1628
HTT+Hsc70+Apg2+DNAJB1-F247A 2X repeat 2	1574	1575	1558	1573	1578	1575	1604	1592	1599	1595	1587	1592	1590	1590	1603	1599	1608	1594	1592	1604	1602	1595	1611	1581	1600	1576	1597	1579	1575	1607	1588	1598	1593	1582	1594	1594	1584	1611	1585	1576	1602	1602	1599	1593	1586	1597	1582	1598	1586
HTT+Hsc70+Apg2+DNAJB1-F247A 2X repeat 3	1539	1553	1546	1542	1552	1564	1569	1551	1580	1566	1575	1565	1567	1572	1591	1576	1572	1549	1555	1578	1581	1571	1577	1566	1566	1579	1571	1562	1560	1564	1587	1583	1573	1577	1572	1567	1573	1586	1565	1564	1585	1576	1584	1554	1571	1570	1573	1585	1566
HTT+Hsc70+Apg2+DNAJB1-R249A 2X repeat 1	1520	1519	1528	1518	1522	1529	1536	1545	1538	1554	1541	1517	1521	1546	1544	1538	1546	1531	1529	1538	1546	1547	1557	1551	1524	1530	1517	1539	1522	1523	1521	1547	1525	1524	1527	1536	1527	1526	1499	1515	1525	1513	1522	1531	1524	1512	1524	1521	1524
HTT+Hsc70+Apg2+DNAJB1-R249A 2X repeat 2	1549	1538	1548	1549	1542	1558	1565	1562	1557	1557	1560	1580	1548	1566	1586	1574	1565	1572	1562	1551	1570	1573	1568	1553	1565	1546	1553	1555	1550	1550	1562	1578	1548	1551	1555	1538	1529	1539	1536	1536	1561	1559	1537	1530	1539	1530	1547	1537	1528
HTT+Hsc70+Apg2+DNAJB1-R249A 2X repeat 3	1547	1548	1551	1541	1533	1551	1546	1556	1550	1566	1565	1575	1558	1562	1572	1582	1572	1561	1555	1557	1565	1573	1550	1557	1547	1533	1556	1543	1537	1545	1565	1557	1543	1555	1571	1554	1542	1546	1536	1541	1541	1551	1559	1529	1520	1514	1543	1528	1541
Blank 1	8	10	10	9	9	9	4	7	8	8	8	13	7	3	7	7	9	10	8	10	7	7	7	7	7	9	8	10	9	5	6	8	7	10	9	8	8	9	10	8	6	7	9	6	8	10	5	9	7
Blank 2	10	8	8	10	10	7	9	7	9	10	11	9	8	8	8	9	8	9	9	11	4	5	7	8	8	10	8	8	8	5	7	9	6	10	7	7	11	10	9	10	4	8	6	8	8	7	5	6	9
Blank 3	11	9	10	9	9	9	7	8	6	11	8	10	7	5	7	9	8	11	9	9	4	9	8	9	9	12	11	7	9	6	6	8	11	10	9	11	8	10	8	11	5	7	7	8	10	9	3	4	6
FRET
Cycle Nr.	1	2	3	4	5	6	7	8	9	10	11	12	13	14	15	16	17	18	19	20	21	22	23	24	25	26	27	28	29	30	31	32	33	34	35	36	37	38	39	40	41	42	43	44	45	46	47	48	49
Time [s]	0	1199.9	2399.9	3599.8	4799.8	5999.7	7199.7	8399.6	9599.6	10799.5	11999.4	13199.4	14399.4	15599.3	16799.2	17999.2	19199.1	20399	21599	22799	23998.9	25198.8	26398.8	27598.7	28798.7	29998.6	31198.6	32398.5	33598.5	34798.4	35998.3	37198.3	38398.2	39598.2	40798.1	41998.1	43198	44398	45597.9	46797.8	47997.8	49197.7	50397.7	51597.6	52797.6	53997.5	55197.4	56397.4	57597.3
Temp. [°C]	23.1	23.4	23.8	24	24.2	23.8	23.2	23.4	23.7	23.8	24.1	24.2	24.2	23.1	23.4	23.6	23.9	24.1	24.3	24.1	23.5	23.3	23.4	23.8	23.9	23.9	24	24.1	24.3	23.2	23	23.6	23.5	23.7	24.1	23.9	24.2	24.4	24.3	24.4	23.4	23.2	23.4	23.6	23.9	24.1	23.4	23	23.2
Donor repeat 1	528	528	528	530	526	526	532	533	527	531	533	530	526	534	535	538	530	532	526	528	528	536	529	538	528	523	523	518	521	521	521	522	522	516	517	514	511	511	506	507	514	515	514	511	509	510	509	510	512
Donor repeat 2	515	511	514	522	517	514	527	525	521	517	519	522	517	524	529	527	523	518	523	514	517	531	523	517	516	514	513	509	506	506	516	517	514	511	508	510	506	504	499	505	505	511	509	508	502	507	500	509	509
Donor repeat 3	508	512	507	512	509	500	517	511	516	509	512	513	504	512	516	511	513	509	508	504	507	516	512	517	509	504	497	498	502	504	507	507	500	496	495	497	494	494	494	489	502	501	504	500	500	491	495	503	494
Acceptor repeat 1	220	216	213	214	212	209	209	210	212	212	210	210	208	210	210	206	206	207	202	192	194	192	195	195	191	193	192	193	196	189	195	192	193	193	188	190	187	186	186	187	182	186	183	183	183	180	178	177	179
Acceptor repeat 2	214	214	214	212	208	211	212	213	211	208	211	214	211	210	209	214	207	209	210	210	206	212	211	213	215	212	212	212	211	208	208	211	208	209	206	206	207	200	202	199	198	198	198	198	194	194	191	189	192
Acceptor repeat 3	219	212	211	210	211	209	210	211	210	210	209	208	207	208	210	210	208	212	209	209	209	211	209	211	211	212	208	208	208	209	211	207	208	210	205	207	204	202	201	200	196	196	197	196	195	192	189	188	188
HTT repeat 1	482	435	415	402	398	385	393	394	393	401	398	403	408	422	439	453	476	503	535	565	607	658	692	740	769	804	830	867	898	927	938	960	984	992	1013	1017	1039	1040	1045	1068	1073	1095	1104	1117	1105	1111	1117	1125	1136
HTT repeat 2	496	449	427	407	407	400	405	407	408	403	409	413	419	438	456	469	488	518	553	589	634	678	718	764	793	832	860	904	918	955	983	993	1017	1027	1046	1059	1058	1078	1088	1090	1113	1129	1140	1130	1144	1146	1132	1159	1160
HTT repeat 3	489	437	421	399	394	391	399	397	398	401	403	404	409	424	445	455	473	502	536	563	611	660	699	732	780	800	843	864	895	921	957	974	998	999	1019	1031	1035	1041	1055	1083	1092	1106	1108	1114	1125	1113	1126	1129	1138
HTT+Hsc70+Apg2+DNAJB1wt repeat 1	539	488	467	451	443	438	446	448	447	447	443	436	437	441	451	447	443	445	440	437	440	454	449	442	449	442	441	444	439	452	458	459	457	456	453	450	455	456	454	455	465	462	465	465	464	469	461	474	476
HTT+Hsc70+Apg2+DNAJB1wt repeat 2	545	494	475	452	452	445	450	449	439	450	444	437	444	446	455	457	449	452	444	441	451	451	451	446	452	446	444	449	441	446	460	456	456	456	453	459	455	450	457	458	461	471	472	467	468	467	468	474	481
HTT+Hsc70+Apg2+DNAJB1wt repeat 3	536	485	467	448	440	439	447	442	443	441	436	439	437	443	449	440	437	436	438	439	439	447	442	443	440	442	443	442	441	445	456	454	447	453	450	452	449	453	452	449	460	458	461	466	467	460	461	475	472
HTT+Hsc70+Apg2+DNAJB1-D234A repeat 1	518	473	451	439	429	425	427	431	432	425	426	426	428	435	437	433	433	432	435	429	435	441	445	439	439	436	440	441	442	445	454	455	453	457	456	457	467	459	466	470	479	493	492	497	497	503	516	524	530
HTT+Hsc70+Apg2+DNAJB1-D234A repeat 2	524	485	459	450	443	437	438	444	440	440	436	437	429	443	445	444	439	441	437	443	440	450	448	447	448	451	447	449	452	454	464	470	464	465	464	471	470	477	479	478	489	506	508	511	510	515	527	539	541
HTT+Hsc70+Apg2+DNAJB1-D234A repeat 3	515	467	450	434	429	422	427	433	429	427	420	422	423	429	434	435	427	428	433	425	433	439	438	435	436	437	433	437	439	443	448	455	450	456	456	456	460	462	463	472	477	490	494	495	504	510	510	530	536
HTT+Hsc70+Apg2+DNAJB1-F247A repeat 1	531	481	461	446	433	435	444	447	438	437	434	436	438	445	445	445	447	448	446	442	451	461	465	461	470	464	471	473	484	495	506	514	518	519	524	532	548	553	566	575	602	621	629	646	656	668	687	708	725
HTT+Hsc70+Apg2+DNAJB1-F247A repeat 2	528	484	461	445	433	431	443	439	435	441	440	434	435	440	446	450	448	446	446	446	449	459	465	464	467	465	472	479	486	490	507	507	519	523	532	534	547	556	574	573	602	622	622	635	652	671	680	711	716
HTT+Hsc70+Apg2+DNAJB1-F247A repeat 3	519	477	454	432	431	423	421	429	425	426	421	422	419	426	434	424	424	431	428	430	430	441	440	446	448	453	454	457	465	464	480	482	491	497	509	515	516	527	538	552	566	585	595	610	620	628	646	674	688
HTT+Hsc70+Apg2+DNAJB1-R249A repeat 1	515	472	444	430	417	408	410	408	407	405	406	402	391	390	392	390	394	406	420	431	444	471	486	505	531	550	577	598	621	650	670	696	717	731	743	770	779	790	801	820	844	873	874	876	883	885	903	918	932
HTT+Hsc70+Apg2+DNAJB1-R249A repeat 2	514	475	446	430	422	422	422	432	428	427	424	427	427	441	449	449	451	463	474	493	516	540	568	584	611	641	663	689	724	750	802	816	833	850	876	895	913	924	943	960	984	1005	1024	1034	1034	1042	1064	1083	1083
HTT+Hsc70+Apg2+DNAJB1-R249A repeat 3	513	470	448	433	429	423	419	434	426	434	427	429	434	443	446	456	460	469	476	496	514	545	562	593	615	644	673	707	726	754	805	825	849	858	878	900	917	936	952	958	985	1017	1022	1035	1037	1042	1069	1085	1099
HTT+Hsc70+Apg2+DNAJB1-D234A 2X repeat 1	532	493	469	451	451	440	447	444	446	446	444	442	438	449	448	447	442	445	440	435	441	453	450	447	449	439	444	444	444	444	453	446	448	450	450	455	451	446	449	458	464	476	475	473	474	475	488	497	506
HTT+Hsc70+Apg2+DNAJB1-D234A 2X repeat 2	531	488	467	458	445	442	450	447	445	446	441	440	437	442	450	445	443	441	440	432	445	446	440	447	443	443	440	444	442	442	451	449	449	448	446	445	444	446	446	452	458	470	475	475	477	478	481	498	503
HTT+Hsc70+Apg2+DNAJB1-D234A 2X repeat 3	522	481	460	448	439	432	442	441	436	434	437	438	431	437	442	442	439	435	439	428	437	444	438	439	440	431	432	433	436	438	443	442	436	444	441	440	443	443	439	448	447	468	466	473	466	476	472	492	496
HTT+Hsc70+Apg2+DNAJB1-F247A 2X repeat 1	538	493	474	454	454	449	447	446	448	448	445	445	444	449	448	452	449	447	450	438	450	453	457	450	456	452	452	449	450	453	468	470	472	472	469	472	478	488	491	500	519	534	544	547	566	574	591	617	630
HTT+Hsc70+Apg2+DNAJB1-F247A 2X repeat 2	525	483	464	453	445	439	446	448	445	446	439	439	435	444	449	449	445	443	441	438	439	453	446	451	444	446	444	446	452	452	458	465	459	466	464	467	468	480	485	491	504	521	534	544	549	567	582	606	619
HTT+Hsc70+Apg2+DNAJB1-F247A 2X repeat 3	522	482	460	444	436	437	438	442	436	432	437	432	432	442	442	442	439	440	440	426	436	442	451	440	443	439	440	439	442	443	449	458	454	459	458	461	463	472	480	488	503	522	524	539	550	556	583	599	620
HTT+Hsc70+Apg2+DNAJB1-R249A 2X repeat 1	512	470	456	444	433	432	434	433	435	439	434	431	430	440	441	439	442	448	447	450	461	481	491	495	502	523	539	547	569	595	619	635	650	667	679	704	718	726	746	770	794	824	835	849	857	887	884	918	922
HTT+Hsc70+Apg2+DNAJB1-R249A 2X repeat 2	522	479	459	453	442	436	440	443	432	429	441	434	436	445	449	452	451	450	457	462	475	485	488	509	510	526	541	561	577	596	623	640	661	680	693	716	735	741	757	786	808	838	857	866	883	892	904	919	939
HTT+Hsc70+Apg2+DNAJB1-R249A 2X repeat 3	522	484	465	444	444	432	439	440	436	431	437	434	433	445	444	453	445	454	453	462	476	487	495	504	514	524	541	563	573	601	624	646	663	679	684	710	725	747	760	784	814	831	848	855	870	888	902	928	943
Blank 1	50	53	50	49	49	47	48	51	51	51	50	50	49	48	49	51	49	52	52	48	48	46	49	48	49	48	49	49	50	47	49	49	49	48	49	49	50	48	52	51	47	48	48	50	47	50	44	47	50
Blank 2	52	51	51	51	52	48	50	50	50	51	52	53	48	49	50	51	51	51	51	51	48	47	49	49	50	52	48	51	49	47	50	50	51	51	52	52	51	51	51	52	47	49	50	52	49	52	48	51	48
Blank 3	51	53	49	50	52	48	52	50	50	51	54	53	51	49	52	49	50	52	51	51	48	48	49	50	50	50	51	48	52	44	52	50	50	53	51	51	48	51	50	51	46	49	51	50	52	49	47	48	49
FIG 2B
RAW DATA OF LUCIFERASE REFOLDING ASSAY FOR DNAJB1-H244A AND DNAJB1-K242A
INDEPENDENT EXPERIMENT 1
Application: Tecan i-control				Tecan i-control , 1.10.4.0
Device: infinite 200Pro				Serial number: 1407001000				Serial number of connected stacker:
Firmware: V_3.37_07/12_Infinite (Jul 20 2012/13.56.47)				MAI, V_3.37_07/12_Infinite (Jul 20 2012/13.56.47)
Date:	19.02.2019
Time:	14:10:24
System				PCN024
User				FMPINTRA\SYSKirstein
Plate				Greiner 96 Flat Bottom White Polystyrol [GRE96fw_half area.pdfx]
Plate-ID (Stacker)
Shaking (Orbital) Duration:				5	s
Shaking (Orbital) Amplitude:				1	mm
Label: Label1
Mode				Luminescence
Attenuation				NONE
Integration Time				1000	ms
Settle Time				0	ms
Part of Plate				A1-B12
Start Time:	19.02.2019 14:10:35
	0 min			7 min			15 min			30 min			60 min			90 min			120 min
<>	Repeat 1	Repeat 2	Repeat 3	Repeat 1	Repeat 2	Repeat 3	Repeat 1	Repeat 2	Repeat 3	Repeat 1	Repeat 2	Repeat 3	Repeat 1	Repeat 2	Repeat 3	Repeat 1	Repeat 2	Repeat 3	Repeat 1	Repeat 2	Repeat 3
Native luciferase	14170	17337	19952	15574	16430	18115	8711	16413	17343	7153	18956	18733	16868	17755	18982	17095	18120	19419	17413	20723	19493
Denatured luciferase	717	688	738	768	820	753	814	742	822	897	948	739	1003	1041	962	1038	1214	1210	1110	1171	1120
Denatured luciferase+Hsc70+Apg2+DNAJB1wt	738	854	981	1131	1234	1202	1958	1963	2413	3455	3871	3506	5837	6810	7181	6597	8235	9196	8449	9157	9320
Denatured luciferase+Hsc70+Apg2+DNAJB1-H244A	639	842	567	1529	1617	1391	2170	2523	2169	3918	3948	4905	5426	6726	7155	8341	9918	9138	7781	9233	10150
Denatured luciferase+Hsc70+Apg2+DNAJB1-K242A	798	865	879	1448	1471	1418	2421	2789	2542	4402	4892	4747	5971	6878	7636	8173	9554	10599	9355	11789	11782
INDEPENDENT EXPERIMENT 2
Application: Tecan i-control				Tecan i-control , 1.10.4.0
Device: infinite 200Pro				Serial number: 1407001000				Serial number of connected stacker:
Firmware: V_3.37_07/12_Infinite (Jul 20 2012/13.56.47)				MAI, V_3.37_07/12_Infinite (Jul 20 2012/13.56.47)
Date:	18.06.2019
Time:	13:47:28
System				PCN024
User				FMPINTRA\ayala.saramaria
Plate				Greiner 96 Flat Bottom White Polystyrol [GRE96fw_half area.pdfx]
Plate-ID (Stacker)
Shaking (Orbital) Duration:				5	s
Shaking (Orbital) Amplitude:				1	mm
Label: Label1
Mode				Luminescence
Attenuation				NONE
Integration Time				1000	ms
Settle Time				0	ms
Part of Plate				A1-C12
Start Time:	18.06.2019 13:47:40
	0 min			7 min			15 min			30 min			60 min			90 min			120 min
<>	Repeat 1	Repeat 2	Repeat 3	Repeat 1	Repeat 2	Repeat 3	Repeat 1	Repeat 2	Repeat 3	Repeat 1	Repeat 2	Repeat 3	Repeat 1	Repeat 2	Repeat 3	Repeat 1	Repeat 2	Repeat 3	Repeat 1	Repeat 2	Repeat 3
Native luciferase	7855	9977	10252	8262	8336	9527	4602	6211	9444	9552	13455	13048	11264	12313	12168	13876	6192	12556	10993	13459	12920
Denatured luciferase	135	121	173	145	190	143	195	159	174	314	262	368	386	442	531	547	706	657	631	801	642
Denatured luciferase+Hsc70+Apg2+DNAJB1wt	201	117	185	224	290	347	431	377	435	1107	1275	1304	2192	2636	2859	3501	3721	3678	4425	5520	5520
Denatured luciferase+Hsc70+Apg2+DNAJB1-H244A	213	237	223	446	613	603	725	804	972	1839	1811	1746	3483	3204	3256	4605	5197	5298	5121	6554	6851
Denatured luciferase+Hsc70+Apg2+DNAJB1-K242A	199	232	229	327	344	316	488	464	487	902	937	981	1492	1808	1843	2647	3092	2636	3146	3809	3773
INDEPENDENT EXPERIMENT 3
Application: Tecan i-control				Tecan i-control , 1.10.4.0
Device: infinite 200Pro				Serial number: 1407001000				Serial number of connected stacker:
Firmware: V_3.37_07/12_Infinite (Jul 20 2012/13.56.47)				MAI, V_3.37_07/12_Infinite (Jul 20 2012/13.56.47)
Date:	26.06.2019
Time:	15:17:44
System				PCN024
User				FMPINTRA\ayala.saramaria
Plate				Greiner 96 Flat Bottom White Polystyrol [GRE96fw_half area.pdfx]
Plate-ID (Stacker)
Shaking (Orbital) Duration:				5	s
Shaking (Orbital) Amplitude:				1	mm
Label: Label1
Mode				Luminescence
Attenuation				NONE
Integration Time				1000	ms
Settle Time				0	ms
Part of Plate				A1-C12; D1-D3
Start Time:	26.06.2019 15:17:55
	0 min			7 min			15 min			30 min			60 min			90 min			120 min
<>	Repeat 1	Repeat 2	Repeat 3	Repeat 1	Repeat 2	Repeat 3	Repeat 1	Repeat 2	Repeat 3	Repeat 1	Repeat 2	Repeat 3	Repeat 1	Repeat 2	Repeat 3	Repeat 1	Repeat 2	Repeat 3	Repeat 1	Repeat 2	Repeat 3
Native luciferase	8591	10017	9389	9178	9894	9938	8914	8988	9229	10485	9513	9574	7495	9320	8615	8299	10603	9779	11302	8896	9609
Denatured luciferase	80	79	90	85	115	113	105	110	120	104	137	168	121	165	169	202	262	194	252	249	269
Denatured luciferase+Hsc70+Apg2+DNAJB1wt	118	116	110	301	322	314	489	354	386	793	946	842	1347	1316	1058	1800	1983	1999	2899	3398	3018
Denatured luciferase+Hsc70+Apg2+DNAJB1-H244A	154	170	217	601	624	614	930	1144	1147	1049	929	915	1910	1936	1912	2786	3683	3260	3298	3903	4362
Denatured luciferase+Hsc70+Apg2+DNAJB1-K242A	181	106	199	158	181	169	177	221	223	187	249	303	376	448	489	528	697	645	733	821	992
INDEPENDENT EXPERIMENT 4
Application: Tecan i-control				Tecan i-control , 1.10.4.0
Device: infinite 200Pro				Serial number: 1407001000				Serial number of connected stacker:
Firmware: V_3.37_07/12_Infinite (Jul 20 2012/13.56.47)				MAI, V_3.37_07/12_Infinite (Jul 20 2012/13.56.47)
Date:	06.02.2020
Time:	14:12:47
System				PCN024
User				pcn024\Kirstein
Plate				Greiner 96 Flat Bottom White Polystyrol [GRE96fw_half area.pdfx]
Plate-ID (Stacker)
Shaking (Orbital) Duration:				5	s
Shaking (Orbital) Amplitude:				1	mm
Label: Label1
Mode				Luminescence
Attenuation				NONE
Integration Time				1000	ms
Settle Time				0	ms
Part of Plate				A1-B12
Start Time:	06.02.2020 14:12:58
	0 min			7 min			15 min			30 min			60 min			90 min			120 min
<>	Repeat 1	Repeat 2	Repeat 3	Repeat 1	Repeat 2	Repeat 3	Repeat 1	Repeat 2	Repeat 3	Repeat 1	Repeat 2	Repeat 3	Repeat 1	Repeat 2	Repeat 3	Repeat 1	Repeat 2	Repeat 3	Repeat 1	Repeat 2	Repeat 3
Native luciferase	11932	10758	11931	13423	13549	19795	15634	23501	19445	21190	22100	31109	12056	14116	14426	13279	14119	14303	9960	13741	15089
Denatured luciferase	168	203	205	250	307	293	381	401	464	458	496	463	472	555	539	740	685	787	836	866	1004
Denatured luciferase+Hsc70+Apg2+DNAJB1wt	204	265	95	317	317	348	450	527	487	619	814	757	790	959	991	1424	1673	1891	2345	2706	2714
Denatured luciferase+Hsc70+Apg2+DNAJB1-H244A	92	252	274	470	458	586	919	1089	1015	1532	1888	1368	1835	2049	2406	3182	2849	2580	4028	4177	3324
Denatured luciferase+Hsc70+Apg2+DNAJB1-K242A	303	326	305	390	430	389	516	712	697	1318	1474	1432	1995	2569	2094	3194	3350	3410	4030	4622	4991
INDEPENDENT EXPERIMENT 5
Application: Tecan i-control				Tecan i-control , 1.10.4.0
Device: infinite 200Pro				Serial number: 1407001000				Serial number of connected stacker:
Firmware: V_3.37_07/12_Infinite (Jul 20 2012/13.56.47)				MAI, V_3.37_07/12_Infinite (Jul 20 2012/13.56.47)
Date:	07.02.2020
Time:	14:55:32
System				PCN024
User				pcn024\Kirstein
Plate				Greiner 96 Flat Bottom White Polystyrol [GRE96fw_half area.pdfx]
Plate-ID (Stacker)
Shaking (Orbital) Duration:				5	s
Shaking (Orbital) Amplitude:				1	mm
Label: Label1
Mode				Luminescence
Attenuation				NONE
Integration Time				1000	ms
Settle Time				0	ms
Part of Plate				A1-B12
Start Time:	07.02.2020 14:55:43
	0 min			7 min			15 min			30 min			60 min			90 min			120 min
<>	Repeat 1	Repeat 2	Repeat 3	Repeat 1	Repeat 2	Repeat 3	Repeat 1	Repeat 2	Repeat 3	Repeat 1	Repeat 2	Repeat 3	Repeat 1	Repeat 2	Repeat 3	Repeat 1	Repeat 2	Repeat 3	Repeat 1	Repeat 2	Repeat 3
Native luciferase	27170	25778	26895	26427	26954	22663	34948	38348	43887	37352	39281	43073	18910	22666	23346	18424	23699	24754	18053	22844	27218
Denatured luciferase	186	183	140	207	263	301	407	389	377	451	516	600	345	407	483	506	562	635	529	618	18
Denatured luciferase+Hsc70+Apg2+DNAJB1wt	167	172	182	250	302	303	427	322	347	758	793	731	1276	1363	1382	2423	2949	2889	3592	4290	4196
Denatured luciferase+Hsc70+Apg2+DNAJB1-H244A	158	225	215	315	352	370	1434	1513	1377	1874	2148	2071	2894	3242	3530	4777	5243	5406	6038	7048	6818
Denatured luciferase+Hsc70+Apg2+DNAJB1-K242A	197	187	123	320	401	332	813	1026	1083	2028	1624	1378	2681	3340	3533	5222	6160	6439	6829	7356	7038
INDEPENDENT EXPERIMENT 6
Application: Tecan i-control				Tecan i-control , 1.10.4.0
Device: infinite 200Pro				Serial number: 1407001000				Serial number of connected stacker:
Firmware: V_3.37_07/12_Infinite (Jul 20 2012/13.56.47)				MAI, V_3.37_07/12_Infinite (Jul 20 2012/13.56.47)
Date:	10.02.2020
Time:	14:22:01
System				PCN024
User				pcn024\Kirstein
Plate				Greiner 96 Flat Bottom White Polystyrol [GRE96fw_half area.pdfx]
Plate-ID (Stacker)
Shaking (Orbital) Duration:				5	s
Shaking (Orbital) Amplitude:				1	mm
Label: Label1
Mode				Luminescence
Attenuation				NONE
Integration Time				1000	ms
Settle Time				0	ms
Part of Plate				A1-B12
Start Time:	10.02.2020 14:22:12
	0 min			7 min			15 min			30 min			60 min			90 min			120 min
<>	Repeat 1	Repeat 2	Repeat 3	Repeat 1	Repeat 2	Repeat 3	Repeat 1	Repeat 2	Repeat 3	Repeat 1	Repeat 2	Repeat 3	Repeat 1	Repeat 2	Repeat 3	Repeat 1	Repeat 2	Repeat 3	Repeat 1	Repeat 2	Repeat 3
Native luciferase	12937	14613	15108	11325	11631	15164	12351	15339	15466	11406	15627	15495	18315	19506	21894	16631	19302	19352	16615	19622	20260
Denatured luciferase	103	145	150	174	211	243	193	243	323	324	399	417	701	725	793	809	873	962	997	1059	1168
Denatured luciferase+Hsc70+Apg2+DNAJB1wt	148	194	124	163	198	164	261	320	309	608	582	637	1248	1424	1257	1812	2241	2013	2449	2562	2907
Denatured luciferase+Hsc70+Apg2+DNAJB1-H244A	126	135	123	202	151	187	262	215	294	691	610	581	1825	2164	1523	2450	2648	2264	3578	3801	3732
Denatured luciferase+Hsc70+Apg2+DNAJB1-K242A	157	186	192	225	320	345	455	508	589	985	1179	1351	2929	3524	2839	4203	5211	5102	5284	5603	5843
FIG 2C
RAW DATA OF THT FLUORESCENCE ASSAY FOR DNAJB1-H244A AND DNAJB1-K242A
INDEPENDENT EXPERIMENT 1
Application: Tecan i-control				Tecan i-control , 1.10.4.0
Device: infinite 200Pro				Serial number: 1407001000				Serial number of connected stacker:
Firmware: V_3.37_07/12_Infinite (Jul 20 2012/13.56.47)				MAI, V_3.37_07/12_Infinite (Jul 20 2012/13.56.47)
Date:	29.03.2019
Time:	18:13:48
System				PCN024
User				FMPINTRA\SYSKirstein
Plate				Corning 384 Flat Bottom Black Polystyrol Catalog No.: 3655/3711 [COS384fb.pdfx]
Plate-ID (Stacker)
List of actions in this measurement script:
Kinetic
Shaking (Orbital) Duration:				10	s
Shaking (Orbital) Amplitude:				2	mm
Fluorescence
Label: Label1
Kinetic Measurement
Kinetic Cycles				1000
Interval Time				00:20:00
Mode				Fluorescence Top Reading
Excitation Wavelength				430	nm
Emission Wavelength				485	nm
Excitation Bandwidth				20	nm
Emission Bandwidth				20	nm
Gain				50	Manual
Number of Flashes				25
Integration Time				20	µs
Lag Time				0	µs
Settle Time				0	ms
Mirror (Automatic)				50% Mirror
Part of Plate				B16-L24; M16-O21
Start Time:	29.03.2019 18:13:56
Cycle Nr.	1	2	3	4	5	6	7	8	9	10	11	12	13	14	15	16	17	18	19	20	21	22	23	24	25	26	27	28	29	30	31	32	33	34	35	36	37	38	39	40	41	42	43	44	45	46	47	48	49
Time [s]	0	1200	2400	3600	4800	5999.9	7199.9	8399.9	9599.9	10799.9	11999.9	13199.8	14399.9	15599.8	16799.8	17999.8	19199.8	20399.8	21599.8	22799.7	23999.7	25199.7	26399.7	27599.7	28799.7	29999.7	31199.6	32399.7	33599.6	34799.6	35999.6	37199.6	38399.5	39599.6	40799.5	41999.5	43199.5	44399.5	45599.5	46799.5	47999.5	49199.4	50399.5	51599.4	52799.4	53999.4	55199.4	56399.4	57599.4
Temp. [°C]	37	37.3	37.1	37.2	37	37	37.5	37.3	36.9	37.2	37.1	37.1	37.5	37.1	37.2	37	37.2	37.1	37.2	37	37.2	37.1	37	37.2	37	37.2	37.1	37.1	37.3	37.2	37.2	37.2	36.9	37.2	37.1	37.2	37.1	36.9	37	37.5	36.9	37.1	37.1	37.2	37.5	37	37.2	37.3	37.2
AB42 repeat 1	26	26	26	31	43	51	62	76	86	85	106	96	100	99	109	105	87	99	99	89	112	94	97	100	100	94	110	98	100	112	119	101	99	100	95	104	104	113	109	118	123	135	148	151	181	188	204	225	241
AB42 repeat 2	25	26	25	31	46	59	74	86	95	99	90	107	105	107	108	109	97	98	114	97	100	108	111	98	107	115	103	112	109	99	111	116	112	111	101	112	109	111	114	125	124	139	146	161	172	185	210	229	242
AB42 repeat 3	24	26	26	33	43	56	69	84	97	99	100	96	96	109	95	102	100	113	117	110	114	110	101	105	108	112	101	115	115	114	112	113	110	116	120	114	124	117	128	130	133	152	151	159	173	196	198	221	234
AB42+Hsc70+Apg2+DNAJB1wt repeat 1	152	123	112	111	112	112	110	116	116	119	118	119	121	122	121	123	124	126	125	126	127	128	130	127	130	129	130	131	128	130	131	132	129	129	128	129	133	131	131	128	131	130	130	130	127	130	130	129	129
AB42+Hsc70+Apg2+DNAJB1wt repeat 2	151	122	113	111	110	110	112	114	116	116	116	121	121	123	121	122	124	125	124	124	126	127	127	126	127	128	126	128	126	128	129	128	128	128	129	129	130	129	129	129	129	130	129	127	125	128	128	129	128
AB42+Hsc70+Apg2+DNAJB1wt repeat 3	145	119	109	108	109	108	109	111	112	112	114	116	118	118	118	121	120	121	123	121	123	122	124	123	121	123	123	126	123	125	126	125	124	125	122	125	125	126	124	123	125	123	125	123	121	122	125	123	121
AB42+Hsc70+Apg2+DNAJB1-H244A repeat 1	156	127	117	117	118	118	118	120	120	120	120	122	123	124	122	123	124	124	124	123	125	123	124	122	123	125	124	124	121	123	124	125	125	125	123	124	124	126	125	124	124	125	122	122	120	125	126	127	126
AB42+Hsc70+Apg2+DNAJB1-H244A repeat 2	151	124	118	116	117	116	118	119	121	122	121	121	124	123	121	123	123	124	124	121	123	123	124	123	124	124	123	124	120	124	123	122	123	123	123	123	124	124	124	124	123	123	122	123	121	125	128	129	127
AB42+Hsc70+Apg2+DNAJB1-H244A repeat 3	150	126	119	120	123	122	123	126	128	129	128	129	130	130	129	130	132	131	131	131	133	133	133	131	131	131	130	132	131	131	131	132	132	132	130	133	133	133	133	131	135	135	132	135	138	140	144	143	144
AB42+Hsc70+Apg2+DNAJB1-K242A repeat 1	119	99	95	97	102	103	109	111	113	116	116	120	121	123	121	125	124	125	126	124	125	127	128	126	125	127	127	128	126	128	127	130	130	127	128	128	129	130	130	127	129	129	125	128	126	129	127	130	128
AB42+Hsc70+Apg2+DNAJB1-K242A repeat 2	116	96	93	96	101	104	106	111	112	114	117	117	120	121	119	123	124	124	124	123	124	127	127	126	124	128	127	127	125	126	128	127	127	128	127	127	128	129	127	126	128	128	124	127	126	127	128	130	126
AB42+Hsc70+Apg2+DNAJB1-K242A repeat 3	70	61	60	63	64	68	67	71	71	71	72	72	75	75	75	75	76	78	77	77	78	79	78	78	78	79	79	79	76	78	78	80	80	80	77	79	79	79	79	78	78	78	78	77	75	79	79	80	78
Blank 1	19	22	21	23	24	24	22	23	23	24	23	23	25	23	22	22	24	24	24	22	22	23	23	21	22	23	23	23	21	21	22	21	23	22	22	22	22	22	22	21	21	21	23	21	21	22	22	22	21
Blank 2	19	22	21	24	24	24	23	24	24	23	23	25	24	25	24	24	25	25	25	24	26	25	26	23	23	24	24	24	24	24	25	25	25	25	23	24	23	25	25	23	24	24	24	28	23	25	24	24	24
Blank 3	18	21	21	22	25	25	23	24	23	24	23	23	24	24	21	22	23	24	24	22	24	24	23	21	21	22	23	23	21	22	22	23	23	22	22	22	22	22	22	21	21	22	22	23	21	21	23	23	22
INDEPENDENT EXPERIMENT 2
Application: Tecan i-control				Tecan i-control , 1.10.4.0
Device: infinite 200Pro				Serial number: 1407001000				Serial number of connected stacker:
Firmware: V_3.37_07/12_Infinite (Jul 20 2012/13.56.47)				MAI, V_3.37_07/12_Infinite (Jul 20 2012/13.56.47)
Date:	03.05.2019
Time:	18:22:25
System				PCN024
User				FMPINTRA\ayala.saramaria
Plate				ThermoFischer Scientific-Nunclon 384 Flat Bottom Black Polystyrol Catalog No.: 164564/164571/264556/262260/460435/460518 [NUN384fb.pdfx]
Plate-ID (Stacker)
List of actions in this measurement script:
Kinetic
Shaking (Orbital) Duration:				10	s
Shaking (Orbital) Amplitude:				2	mm
Fluorescence
Label: Label1
Kinetic Measurement
Kinetic Cycles				1000
Interval Time				00:10:00
Mode				Fluorescence Top Reading
Excitation Wavelength				430	nm
Emission Wavelength				485	nm
Excitation Bandwidth				20	nm
Emission Bandwidth				20	nm
Gain				70	Manual
Number of Flashes				25
Integration Time				20	µs
Lag Time				0	µs
Settle Time				0	ms
Mirror				50% Mirror
Part of Plate				B2-H10; I2-O7
Start Time:	03.05.2019 18:22:31
Time [h]	0	0.166667	0.333333	0.5	0.666667	0.833333	1	1.16667	1.33333	1.5	1.66664	1.83331	1.99997	2.16667	2.33331	2.49997	2.66664	2.83331	2.99997	3.16664	3.33331	3.49997	3.66661	3.83328	3.99997	4.16661	4.33328	4.49994	4.66661	4.83328	4.99994	5.16661	5.33328	5.49994	5.66661	5.83328	5.99994	6.16661	6.33328	6.49992	6.66658	6.83325	6.99992	7.16658	7.33325	7.49992	7.66658	7.83325	7.99992
AB42 repeat 1	315	293	283	310	514	753	1024	1332	1459	1681	1708	1919	2002	2077	2014	1811	1703	1877	1835	1560	1724	1542	1656	1742	1613	1477	1625	1629	1488	1457	1492	1548	1463	1656	1439	1312	1431	1362	1322	1464	1455	1207	1274	1351	1214	1284	1406	1346	1458
AB42 repeat 2	313	295	281	325	549	778	1083	1433	1656	1776	2080	1848	2032	1820	1808	1787	1697	1625	1771	1839	1664	1617	1418	1620	1714	1394	1377	1493	1562	1510	1515	1396	1475	1510	1638	1647	1602	1267	1479	1554	1332	1434	1599	1414	1464	1623	1605	1569	1448
AB42 repeat 3	310	293	277	288	438	607	888	1093	1522	1668	1802	1958	1877	1678	1868	1633	1897	1541	1670	1679	1784	1531	1424	1747	1445	1767	1537	1635	1660	1532	1568	1484	1660	1437	1399	1631	1402	1655	1619	1525	1411	1415	1531	1370	1541	1323	1596	1344	1567
AB42+Hsc70+Apg2+DNAJB1wt repeat 1	1473	1272	1146	1059	999	994	1028	1076	1135	1203	1262	1321	1371	1418	1455	1488	1522	1558	1580	1589	1615	1641	1651	1661	1674	1689	1708	1707	1721	1724	1733	1729	1737	1747	1755	1777	1770	1761	1763	1755	1782	1768	1773	1769	1779	1770	1780	1778	1777
AB42+Hsc70+Apg2+DNAJB1wt repeat 2	1589	1372	1227	1142	1078	1079	1115	1167	1233	1310	1373	1423	1474	1534	1570	1614	1646	1679	1694	1725	1747	1761	1785	1800	1823	1822	1843	1839	1860	1855	1860	1871	1882	1881	1883	1942	1905	1891	1886	1900	1905	1910	1909	1916	1905	1906	1924	1917	1910
AB42+Hsc70+Apg2+DNAJB1wt repeat 3	1532	1321	1186	1105	1062	1071	1122	1192	1263	1334	1411	1459	1511	1568	1606	1635	1672	1710	1726	1746	1775	1787	1807	1827	1837	1844	1850	1869	1880	1876	1886	1893	1889	1908	1907	1942	1930	1935	1927	1932	1939	1939	1944	1940	1948	1938	1963	1957	1957
AB42+Hsc70+Apg2+DNAJB1-H244A repeat 1	1158	1029	950	916	905	920	940	964	978	993	1012	1029	1044	1056	1070	1080	1089	1093	1108	1107	1119	1124	1122	1125	1133	1141	1136	1141	1151	1151	1153	1153	1158	1159	1159	1186	1170	1164	1170	1167	1167	1166	1165	1170	1166	1172	1177	1170	1168
AB42+Hsc70+Apg2+DNAJB1-H244A repeat 2	1210	1060	995	964	966	981	1009	1028	1046	1069	1092	1108	1122	1138	1138	1161	1162	1173	1186	1186	1199	1200	1208	1213	1212	1226	1228	1230	1241	1256	1254	1262	1283	1296	1298	1339	1331	1324	1339	1351	1362	1358	1372	1369	1370	1388	1384	1383	1397
AB42+Hsc70+Apg2+DNAJB1-H244A repeat 3	1185	1047	990	966	977	999	1025	1060	1068	1095	1113	1132	1146	1166	1174	1181	1189	1198	1208	1216	1220	1226	1239	1238	1240	1231	1241	1248	1251	1261	1257	1260	1261	1273	1274	1304	1281	1284	1297	1302	1313	1308	1305	1316	1325	1331	1337	1339	1345
AB42+Hsc70+Apg2+DNAJB1-K242A repeat 1	1354	1183	1074	1020	1004	1020	1059	1107	1155	1204	1233	1268	1302	1326	1347	1370	1386	1402	1416	1432	1447	1449	1470	1459	1484	1488	1496	1509	1503	1516	1518	1525	1534	1530	1527	1562	1543	1545	1539	1547	1557	1556	1557	1570	1560	1580	1575	1572	1587
AB42+Hsc70+Apg2+DNAJB1-K242A repeat 2	1324	1151	1058	999	986	1004	1050	1093	1138	1189	1220	1249	1276	1308	1329	1351	1367	1384	1397	1416	1418	1431	1443	1454	1458	1464	1477	1478	1491	1493	1498	1500	1509	1508	1508	1533	1531	1520	1521	1530	1522	1511	1531	1530	1533	1536	1534	1531	1532
AB42+Hsc70+Apg2+DNAJB1-K242A repeat 3	1302	1131	1031	976	971	993	1043	1086	1124	1175	1211	1232	1260	1289	1315	1331	1350	1366	1371	1394	1402	1418	1420	1418	1444	1444	1452	1460	1458	1467	1469	1474	1481	1483	1483	1526	1498	1497	1502	1504	1506	1501	1519	1510	1511	1520	1526	1524	1529
INDEPENDENT EXPERIMENT 3
Application: Tecan i-control				Tecan i-control , 1.10.4.0
Device: infinite 200Pro				Serial number: 1407001000				Serial number of connected stacker:
Firmware: V_3.37_07/12_Infinite (Jul 20 2012/13.56.47)				MAI, V_3.37_07/12_Infinite (Jul 20 2012/13.56.47)
Date:	01.08.2019
Time:	16:10:22
System				PCN024
User				FMPINTRA\SYSKirstein
Plate				ThermoFischer Scientific-Nunclon 384 Flat Bottom Black Polystyrol Catalog No.: 164564/164571/264556/262260/460435/460518 [NUN384fb.pdfx]
Plate-ID (Stacker)
Wait (Plate)				On	Target Temperature: 37 °C
List of actions in this measurement script:
Kinetic
Shaking (Orbital) Duration:				10	s
Shaking (Orbital) Amplitude:				2	mm
Fluorescence
Label: Label1
Kinetic Measurement
Kinetic Cycles				1000
Interval Time				00:10:00
Mode				Fluorescence Top Reading
Excitation Wavelength				430	nm
Emission Wavelength				485	nm
Excitation Bandwidth				20	nm
Emission Bandwidth				20	nm
Gain				70	Manual
Number of Flashes				25
Integration Time				200	µs
Lag Time				0	µs
Settle Time				0	ms
Mirror				50% Mirror
Part of Plate				B2-C20; D2-D7; E2-O4
Start Time:	01.08.2019 16:10:29
Cycle Nr.	1	2	3	4	5	6	7	8	9	10	11	12	13	14	15	16	17	18	19	20	21	22	23	24	25	26	27	28	29	30	31	32	33	34	35	36	37	38	39	40	41	42	43	44	45	46	47	48	49
Time [s]	0	600	1200	1799.9	2399.9	3000	3600	4200	4799.9	5399.9	5999.9	6599.9	7199.9	7799.9	8399.9	8999.9	9599.9	10199.9	10799.9	11399.9	11999.9	12599.8	13199.8	13799.9	14399.8	14999.8	15599.8	16199.8	16799.8	17399.8	17999.8	18599.8	19199.8	19799.8	20399.7	20999.8	21599.8	22199.8	22799.7	23399.7	23999.7	24599.7	25199.7	25799.7	26399.7	26999.7	27599.7	28199.7	28799.7
Time [h]	0	0.166667	0.333333	0.499972	0.666639	0.833333	1	1.16667	1.33331	1.49997	1.66664	1.83331	1.99997	2.16664	2.33331	2.49997	2.66664	2.83331	2.99997	3.16664	3.33331	3.49994	3.66661	3.83331	3.99994	4.16661	4.33328	4.49994	4.66661	4.83328	4.99994	5.16661	5.33328	5.49994	5.66658	5.83328	5.99994	6.16661	6.33325	6.49992	6.66658	6.83325	6.99992	7.16658	7.33325	7.49992	7.66658	7.83325	7.99992
Blank 1	307	286	275	272	267	265	265	265	262	260	263	258	262	260	257	260	257	260	259	258	260	261	259	258	257	258	259	255	259	256	257	258	256	256	257	258	257	257	254	256	259	256	256	257	258	254	258	256	254
Blank 2	302	285	270	267	261	261	258	262	258	258	256	257	259	258	255	256	256	257	254	255	255	252	254	254	255	257	253	251	252	256	255	253	251	253	255	256	253	253	257	253	255	254	255	252	254	256	254	254	252
Blank 3	290	270	263	261	256	257	253	253	255	252	251	250	252	251	249	247	250	251	248	246	246	246	246	247	249	248	247	248	246	248	246	246	245	247	247	245	247	245	247	245	246	248	248	247	245	247	248	247	246
AB42 repeat 1	368	343	330	331	328	334	339	345	354	355	363	379	384	404	407	421	440	453	474	491	513	527	548	574	591	610	625	649	665	674	691	700	717	731	742	748	761	768	779	786	793	781	792	791	798	797	804	810	801
AB42 repeat 2	305	287	281	285	292	292	302	306	313	321	331	343	352	363	381	390	411	425	444	461	488	508	526	552	568	593	609	626	645	664	680	695	702	726	730	741	754	757	773	778	790	791	782	795	784	785	783	793	788
AB42 repeat 3	302	284	281	284	288	295	298	308	314	318	325	337	349	356	370	384	401	418	433	447	465	485	507	526	547	564	576	596	613	630	640	657	671	681	692	705	711	717	725	740	748	734	752	750	747	758	754	749	746
AB42+Hsc70+Apg2+DNAJB1wt repeat 1	832	762	782	850	920	990	1052	1103	1137	1167	1203	1226	1259	1273	1290	1306	1324	1342	1342	1357	1365	1379	1379	1395	1404	1413	1422	1424	1422	1438	1451	1455	1462	1472	1474	1474	1479	1487	1486	1490	1495	1500	1490	1495	1507	1500	1499	1498	1507
AB42+Hsc70+Apg2+DNAJB1wt repeat 2	835	755	778	856	923	997	1056	1105	1141	1174	1203	1232	1255	1271	1290	1316	1324	1343	1355	1363	1378	1385	1388	1402	1411	1418	1426	1422	1439	1443	1452	1458	1469	1483	1485	1484	1479	1494	1497	1497	1497	1508	1504	1501	1514	1501	1509	1507	1516
AB42+Hsc70+Apg2+DNAJB1wt repeat 3	831	752	776	849	918	994	1043	1097	1131	1162	1185	1215	1243	1264	1277	1292	1305	1323	1330	1350	1362	1364	1376	1382	1389	1400	1400	1408	1414	1424	1434	1433	1452	1452	1461	1462	1462	1466	1467	1469	1467	1477	1471	1470	1478	1482	1476	1483	1482
AB42+Hsc70+Apg2+DNAJB1-H244A repeat 1	802	726	725	765	816	865	904	946	966	1005	1020	1039	1065	1080	1094	1103	1123	1127	1135	1148	1151	1168	1173	1185	1195	1199	1206	1212	1217	1228	1236	1238	1245	1246	1254	1252	1266	1263	1269	1279	1270	1275	1280	1282	1276	1291	1283	1281	1283
AB42+Hsc70+Apg2+DNAJB1-H244A repeat 2	805	731	728	772	823	869	911	955	976	1009	1031	1059	1074	1087	1100	1109	1130	1141	1149	1160	1174	1186	1193	1197	1208	1209	1220	1221	1237	1235	1247	1258	1256	1259	1265	1259	1275	1277	1281	1283	1293	1290	1289	1294	1289	1297	1294	1297	1300
AB42+Hsc70+Apg2+DNAJB1-H244A repeat 3	800	720	721	755	808	853	896	931	957	985	1013	1035	1055	1067	1078	1096	1111	1117	1118	1137	1150	1161	1159	1172	1174	1186	1190	1199	1206	1215	1222	1227	1234	1236	1246	1243	1249	1250	1253	1260	1261	1258	1266	1266	1266	1268	1268	1268	1281
AB42+Hsc70+Apg2+DNAJB1-K242A repeat 1	848	765	765	793	837	875	920	953	969	990	1012	1036	1048	1058	1076	1086	1110	1112	1118	1124	1137	1146	1151	1154	1162	1171	1181	1187	1188	1196	1198	1198	1208	1208	1215	1209	1210	1221	1224	1221	1226	1228	1232	1240	1236	1232	1235	1235	1239
AB42+Hsc70+Apg2+DNAJB1-K242A repeat 2	862	779	784	810	858	895	934	968	993	1008	1038	1058	1075	1089	1095	1113	1126	1130	1144	1153	1157	1167	1176	1183	1191	1189	1207	1212	1212	1214	1211	1227	1232	1232	1236	1239	1244	1251	1246	1257	1252	1247	1252	1254	1261	1263	1255	1264	1262
AB42+Hsc70+Apg2+DNAJB1-K242A repeat 3	853	767	769	799	839	881	920	950	972	994	1011	1034	1049	1051	1071	1084	1107	1112	1116	1125	1130	1146	1141	1154	1168	1171	1176	1182	1189	1192	1189	1196	1204	1207	1207	1211	1207	1219	1221	1219	1230	1218	1230	1228	1229	1229	1227	1228	1236
[truncated: 951 more columns]

## Sheet: Figure 3b, 3c and 3d
FIG 3B
RAW DATA OF FRET MEASUREMENT FOR HTTΔP2
INDEPENDENT EXPERIMENT 1
Application: Tecan i-control				Tecan i-control , 1.10.4.0
Device: infinite 200Pro				Serial number: 1407001000				Serial number of connected stacker:
Firmware: V_3.37_07/12_Infinite (Jul 20 2012/13.56.47)				MAI, V_3.37_07/12_Infinite (Jul 20 2012/13.56.47)
Date:	12.03.2020
Time:	18:39:53
System				PCN024
User				pcn024\Kirstein
Plate				Corning 384 Flat Bottom Black Polystyrol Catalog No.: 3655/3711 [COS384fb.pdfx]
Plate-ID (Stacker)
Wait (Plate)				Off	Target Temperature: 24 °C
List of actions in this measurement script:
Kinetic
Fluorescence
Fluorescence
Fluorescence
3 Labels
Kinetic Measurement
Kinetic Cycles				1000
Interval Time				00:20:00
Mode				Fluorescence Top Reading
Excitation Wavelength				430	nm
Emission Wavelength				485	nm
Excitation Bandwidth				20	nm
Emission Bandwidth				20	nm
Gain				50	Manual
Number of Flashes				10
Integration Time				20	µs
Lag Time				0	µs
Settle Time				0	ms
Mirror (Automatic)				50% Mirror
Mode				Fluorescence Top Reading
Excitation Wavelength				485	nm
Emission Wavelength				535	nm
Excitation Bandwidth				20	nm
Emission Bandwidth				25	nm
Gain				50	Manual
Number of Flashes				10
Integration Time				20	µs
Lag Time				0	µs
Settle Time				0	ms
Mirror (Automatic)				Dichroic 510 (e.g. fluorescein)
Mode				Fluorescence Top Reading
Excitation Wavelength				430	nm
Emission Wavelength				535	nm
Excitation Bandwidth				20	nm
Emission Bandwidth				25	nm
Gain				50	Manual
Number of Flashes				10
Integration Time				20	µs
Lag Time				0	µs
Settle Time				0	ms
Mirror (Automatic)				Dichroic 510 (e.g. fluorescein)
Part of Plate				G2-G22; H2-H7
Start Time:	12.03.2020 18:39:53
Donor
Cycle Nr.	1	2	3	4	5	6	7	8	9	10	11	12	13	14	15	16	17	18	19	20	21	22	23	24	25	26	27	28	29	30	31	32	33	34	35	36	37	38	39	40	41	42	43	44	45	46	47	48	49
Time [s]	0	1199.9	2399.9	3599.8	4799.8	5999.7	7199.7	8399.6	9599.5	10799.5	11999.4	13199.4	14399.3	15599.3	16799.2	17999.2	19199.1	20399	21599	22798.9	23998.9	25198.8	26398.7	27598.7	28798.6	29998.6	31198.5	32398.5	33598.4	34798.3	35998.3	37198.2	38398.2	39598.1	40798	41998	43197.9	44397.9	45597.8	46797.8	47997.7	49197.6	50397.6	51597.5	52797.5	53997.4	55197.4	56397.3	57597.3
Temp. [°C]	25	25.4	26	26.4	26.3	26.5	26.6	26.7	27	26.8	26.9	26.8	25.7	25.9	26	26.3	26.4	26.5	26.7	26.8	26.9	27	26.7	25.7	25.6	26	26	26.4	26.5	26.7	26.7	26.9	26.7	26.3	25.6	25.9	26.1	26.4	26.5	26.7	26.8	27	25.8	25.7	25.9	26.4	26.4	26.6	26.6
Donor repeat 1	119	117	116	116	115	115	114	112	112	112	112	110	111	113	112	111	112	110	108	111	110	105	107	106	108	106	106	108	105	106	104	105	104	101	106	106	106	105	105	104	103	103	103	105	105	106	104	104	103
Donor repeat 2	105	104	99	99	99	100	98	98	98	100	100	98	99	101	98	96	97	98	96	95	93	94	93	91	92	91	89	89	88	88	86	85	84	81	79	81	81	80	76	75	76	75	70	73	73	71	69	70	69
Donor repeat 3	90	84	73	71	71	70	70	69	68	69	69	68	66	68	69	66	66	66	65	65	66	64	64	64	64	64	65	64	65	63	64	63	63	60	62	62	63	63	61	62	61	61	59	60	60	60	60	58	58
Acceptor repeat 1	10	12	13	12	12	14	13	11	12	12	12	11	11	9	11	10	10	12	12	12	12	11	10	9	12	15	13	12	13	12	12	12	11	9	11	9	12	11	12	12	11	10	9	9	13	12	11	12	11
Acceptor repeat 2	10	10	12	11	12	11	12	12	12	13	10	10	7	10	12	11	11	11	11	11	12	11	8	9	9	11	11	11	10	10	10	12	10	9	12	9	11	10	11	12	11	11	7	8	11	11	10	10	13
Acceptor repeat 3	11	12	11	11	11	12	11	12	13	12	11	11	12	10	9	11	12	10	11	12	12	11	11	8	12	9	10	11	11	10	11	12	10	8	9	9	10	10	14	12	11	11	8	9	12	11	11	11	11
HTT repeat 1	65	64	66	67	65	67	66	65	66	64	66	61	62	63	60	60	58	56	54	53	53	52	49	47	47	47	46	46	45	46	43	45	45	41	40	42	42	42	41	41	41	42	40	40	42	40	40	40	42
HTT repeat 2	64	64	67	64	65	65	65	65	65	63	63	60	59	60	59	58	55	55	53	52	52	48	49	45	45	47	46	44	43	44	45	44	43	41	42	41	41	41	40	41	41	40	38	39	39	40	40	40	39
HTT repeat 3	65	63	66	65	65	65	66	65	65	63	62	61	60	62	60	58	56	55	53	52	51	48	49	44	46	47	44	46	45	43	44	43	42	39	39	42	42	42	42	40	41	41	37	39	40	39	39	39	41
HTT+Hsc70+Apg2+DNAJB1wt repeat 1	66	64	64	66	63	64	64	65	64	64	65	64	63	66	64	65	65	64	65	64	66	67	64	64	64	63	66	63	64	65	64	65	65	63	63	65	64	65	65	65	64	64	63	63	65	65	63	63	65
HTT+Hsc70+Apg2+DNAJB1wt repeat 2	64	64	63	64	64	63	63	64	63	64	63	61	62	62	63	65	62	63	63	63	62	62	62	62	61	62	62	63	63	62	63	64	64	61	62	61	62	63	64	63	62	62	61	61	61	65	61	63	63
HTT+Hsc70+Apg2+DNAJB1wt repeat 3	66	66	63	66	64	66	64	67	64	63	65	65	62	64	63	64	63	64	65	64	64	63	62	63	64	64	63	63	64	64	64	63	64	60	61	62	60	62	63	64	63	62	59	62	63	61	61	61	62
HTTΔP2 repeat 1	22	22	22	21	22	21	22	22	22	22	23	21	21	20	22	22	23	21	22	21	21	22	20	19	18	20	20	18	20	21	19	20	19	15	17	19	18	19	17	19	17	17	17	18	18	17	16	18	19
HTTΔP2 repeat 2	22	21	25	23	25	22	24	22	22	23	22	20	20	20	20	21	20	20	22	21	20	20	20	19	19	19	21	20	19	20	19	19	21	15	16	17	17	18	18	18	17	17	16	19	19	19	16	18	18
HTTΔP2 repeat 3	21	22	23	23	24	24	23	23	24	23	23	21	19	23	22	21	22	23	22	22	21	22	20	19	24	21	20	19	19	19	19	19	20	16	18	18	18	16	19	18	18	17	16	14	16	17	17	17	17
HTTΔP2+Hsc70+Apg2+DNAJB1wt repeat 1	24	23	23	22	22	23	24	22	23	23	21	21	20	21	21	20	23	20	20	22	22	23	21	21	22	21	21	20	21	21	22	21	21	18	19	20	22	21	22	22	20	21	20	21	21	20	19	21	21
HTTΔP2+Hsc70+Apg2+DNAJB1wt repeat 2	19	15	12	12	12	12	13	13	13	13	12	10	8	9	10	12	11	12	11	11	11	11	11	8	9	10	12	12	11	11	13	13	13	8	10	9	11	12	11	11	11	11	8	10	11	11	11	12	12
HTTΔP2+Hsc70+Apg2+DNAJB1wt repeat 3	22	21	21	22	22	21	23	22	22	22	22	22	20	21	20	21	23	21	22	21	21	20	22	18	21	23	22	20	21	24	21	21	22	19	21	21	21	21	21	21	19	22	18	18	20	20	20	19	20
Blank 1	10	11	11	12	13	13	11	12	14	11	12	11	10	8	11	12	11	11	11	12	11	12	10	9	10	10	10	9	11	12	11	11	11	8	12	11	11	10	10	12	11	11	9	10	11	11	10	11	11
Blank 2	10	11	11	12	12	13	12	11	14	13	13	11	11	10	11	12	13	10	10	13	10	12	9	9	10	10	12	11	11	12	11	11	13	9	10	10	12	10	11	11	12	12	9	12	10	11	10	11	12
Blank 3	10	11	11	13	11	13	11	12	12	12	12	10	10	10	10	10	13	13	13	11	12	12	9	9	10	13	11	12	13	10	12	12	13	8	10	13	11	11	12	11	12	13	10	9	9	11	12	11	11
Acceptor
Cycle Nr.	1	2	3	4	5	6	7	8	9	10	11	12	13	14	15	16	17	18	19	20	21	22	23	24	25	26	27	28	29	30	31	32	33	34	35	36	37	38	39	40	41	42	43	44	45	46	47	48	49
Time [s]	0	1199.9	2399.9	3599.8	4799.8	5999.7	7199.7	8399.6	9599.5	10799.5	11999.4	13199.4	14399.3	15599.3	16799.2	17999.1	19199.1	20399	21599	22798.9	23998.9	25198.8	26398.7	27598.7	28798.6	29998.6	31198.5	32398.5	33598.4	34798.3	35998.3	37198.2	38398.2	39598.1	40798	41998	43197.9	44397.9	45597.8	46797.8	47997.7	49197.7	50397.6	51597.5	52797.5	53997.4	55197.4	56397.3	57597.3
Temp. [°C]	25.2	25.5	25.9	26.4	26.5	26.6	26.8	26.8	26.7	26.9	27.1	26.8	26	25.8	26	26.1	26.4	26.4	26.8	26.8	26.8	26.9	26.8	25.6	25.7	26	26.3	26.5	26.5	26.6	26.8	26.8	27	25.9	25.7	25.8	26.3	26.5	26.5	26.8	27	26.7	25.9	25.9	25.8	26.2	26.4	26.6	26.7
Donor repeat 1	39	37	39	39	39	39	38	39	39	38	37	37	35	38	37	38	37	37	37	36	38	38	36	36	36	37	37	38	38	38	39	38	38	36	36	36	36	37	38	36	38	39	35	36	35	37	37	37	38
Donor repeat 2	34	32	32	30	31	30	31	31	32	29	31	31	30	31	31	30	30	31	31	31	30	31	31	30	31	29	30	30	31	32	29	30	31	26	29	29	30	31	30	28	30	29	27	29	28	29	30	29	29
Donor repeat 3	32	33	32	33	32	32	30	30	30	31	31	30	28	29	29	32	31	30	28	31	30	31	29	28	29	29	30	29	32	30	30	29	30	27	28	28	29	30	30	31	29	29	28	29	28	31	29	29	29
Acceptor repeat 1	4152	4086	4054	4047	4031	4007	4020	4010	4005	3998	4013	3994	4046	4026	4023	4005	3994	3989	3982	3965	3919	3942	3916	3955	3982	3961	3955	3897	3878	3854	3840	3809	3790	3787	3778	3776	3734	3706	3662	3655	3607	3583	3603	3569	3537	3516	3475	3417	3400
Acceptor repeat 2	4109	4057	4021	4001	3994	4001	3998	3984	3968	3972	3962	3950	3996	4004	3996	3971	3946	3950	3929	3927	3888	3910	3902	3915	3927	3901	3910	3847	3833	3806	3798	3770	3734	3734	3756	3696	3691	3638	3615	3572	3544	3531	3524	3492	3504	3434	3419	3383	3364
Acceptor repeat 3	4012	3960	3931	3917	3918	3919	3899	3893	3876	3892	3891	3876	3929	3926	3915	3889	3890	3870	3846	3834	3801	3795	3801	3846	3835	3825	3800	3773	3756	3706	3690	3671	3662	3651	3645	3617	3606	3553	3529	3492	3459	3417	3444	3426	3425	3380	3358	3294	3271
HTT repeat 1	2199	2179	2166	2153	2146	2143	2125	2127	2116	2124	2125	2115	2130	2131	2139	2120	2117	2113	2105	2105	2093	2082	2083	2103	2101	2095	2091	2080	2066	2072	2061	2060	2048	2066	2080	2080	2072	2068	2052	2048	2049	2048	2058	2071	2063	2049	2046	2035	2035
HTT repeat 2	2168	2145	2130	2111	2102	2089	2089	2092	2082	2077	2081	2073	2088	2102	2082	2087	2075	2059	2050	2044	2050	2034	2030	2048	2053	2050	2039	2035	2028	2016	2010	2016	2009	2007	2023	2010	2018	2014	2009	2000	1985	1985	2000	2015	2012	1997	1981	1973	1975
HTT repeat 3	2163	2132	2112	2090	2097	2075	2067	2075	2064	2059	2063	2054	2082	2087	2072	2059	2042	2048	2034	2026	2014	2007	2018	2039	2035	2026	2029	2015	2006	2002	1999	2000	1993	1996	2007	1997	2010	1996	1992	1981	1978	1984	1988	1995	1986	1989	1976	1966	1964
HTT+Hsc70+Apg2+DNAJB1wt repeat 1	2330	2316	2311	2287	2298	2300	2294	2273	2283	2284	2288	2278	2306	2317	2304	2296	2284	2284	2271	2278	2279	2278	2272	2292	2300	2308	2299	2276	2279	2279	2286	2279	2265	2280	2287	2294	2282	2295	2282	2258	2257	2264	2285	2286	2294	2277	2271	2279	2265
HTT+Hsc70+Apg2+DNAJB1wt repeat 2	2275	2251	2245	2224	2226	2231	2231	2215	2235	2221	2220	2222	2240	2245	2245	2223	2217	2222	2217	2209	2209	2217	2207	2228	2237	2227	2224	2221	2209	2207	2209	2202	2205	2222	2233	2224	2219	2209	2203	2201	2200	2196	2220	2229	2219	2215	2207	2212	2203
HTT+Hsc70+Apg2+DNAJB1wt repeat 3	2310	2297	2275	2264	2256	2265	2261	2263	2265	2246	2253	2262	2260	2261	2247	2241	2244	2235	2227	2217	2211	2223	2225	2232	2240	2242	2226	2223	2205	2208	2209	2197	2197	2210	2229	2223	2220	2199	2204	2199	2185	2187	2201	2197	2205	2194	2190	2173	2166
HTTΔP2 repeat 1	552	545	528	519	508	504	502	499	495	495	493	487	487	491	492	485	483	483	478	481	475	475	473	472	479	473	470	468	463	465	464	461	459	457	460	457	459	455	456	454	449	450	453	452	452	450	450	448	447
HTTΔP2 repeat 2	556	529	512	508	504	505	498	498	493	493	488	486	490	485	487	486	479	482	476	478	476	475	469	474	472	470	469	468	467	464	464	460	462	458	464	464	461	459	459	455	457	455	456	459	459	451	455	449	453
HTTΔP2 repeat 3	548	544	539	534	532	530	520	528	524	527	526	523	527	530	528	528	523	523	520	519	517	516	509	512	510	505	501	497	492	489	486	484	475	473	464	456	450	442	435	435	431	428	431	431	427	426	426	423	421
HTTΔP2+Hsc70+Apg2+DNAJB1wt repeat 1	585	584	582	581	580	580	577	578	578	577	576	576	581	583	580	578	578	577	574	573	574	572	570	581	580	577	573	575	570	570	569	567	562	567	570	572	569	568	566	562	561	560	562	566	562	563	557	559	553
HTTΔP2+Hsc70+Apg2+DNAJB1wt repeat 2	309	55	32	26	26	24	24	25	25	25	25	23	21	21	23	25	24	23	25	25	23	24	22	21	24	22	25	22	24	25	24	25	25	22	22	21	22	22	24	23	24	24	20	21	26	23	23	25	23
HTTΔP2+Hsc70+Apg2+DNAJB1wt repeat 3	437	412	405	409	408	411	407	410	413	414	417	412	417	420	421	420	421	417	419	417	417	414	412	417	418	417	414	411	411	414	410	409	412	409	410	415	411	407	409	404	405	404	405	408	404	403	402	403	401
Blank 1	22	22	23	25	23	23	23	24	22	24	24	22	21	22	23	23	22	22	22	24	25	23	23	21	22	22	23	23	22	23	23	25	23	19	21	22	22	22	22	25	23	23	19	20	22	24	23	22	22
Blank 2	23	23	23	25	23	25	24	24	23	25	24	23	22	22	23	22	23	23	23	23	22	24	22	20	25	23	21	22	22	23	25	22	24	21	21	21	22	23	23	23	22	23	22	20	23	22	23	22	23
Blank 3	22	23	25	24	24	24	22	23	24	23	24	22	20	22	22	24	23	24	23	23	23	23	24	21	22	22	22	23	23	22	23	23	23	20	21	21	22	23	24	25	23	22	21	22	21	21	24	24	23
FRET
Cycle Nr.	1	2	3	4	5	6	7	8	9	10	11	12	13	14	15	16	17	18	19	20	21	22	23	24	25	26	27	28	29	30	31	32	33	34	35	36	37	38	39	40	41	42	43	44	45	46	47	48	49
Time [s]	0	1200	2399.9	3599.8	4799.8	5999.7	7199.7	8399.6	9599.6	10799.5	11999.5	13199.4	14399.4	15599.3	16799.2	17999.2	19199.1	20399.1	21599	22798.9	23998.9	25198.8	26398.8	27598.7	28798.6	29998.6	31198.5	32398.5	33598.4	34798.4	35998.3	37198.3	38398.2	39598.1	40798.1	41998	43197.9	44397.9	45597.8	46797.8	47997.7	49197.7	50397.6	51597.5	52797.5	53997.5	55197.4	56397.3	57597.3
Temp. [°C]	25	25.7	25.9	26.3	26.4	26.6	26.7	26.8	26.9	27	26.8	26.7	26	26	26.3	26.5	26.4	26.5	26.6	26.7	26.7	26.7	26.8	25.7	25.6	26	26.1	26.4	26.5	26.8	27	26.9	26.8	26	25.9	25.8	26.4	26.4	26.4	26.6	26.8	26.8	25.7	25.7	25.9	25.9	26.4	26.6	26.7
Donor repeat 1	632	612	613	605	601	596	594	592	593	591	592	589	601	605	600	601	599	592	592	589	590	587	581	594	601	595	591	589	587	586	585	583	580	579	590	589	590	587	583	581	581	581	585	591	587	585	581	579	577
Donor repeat 2	547	520	506	501	496	497	496	490	495	495	494	488	501	499	497	496	495	495	489	486	486	480	477	482	487	480	476	470	465	458	450	447	441	435	441	436	431	419	415	406	406	401	400	402	396	393	385	381	378
Donor repeat 3	468	413	406	386	376	371	369	364	361	362	356	355	357	361	359	359	356	355	353	352	349	349	345	353	352	353	346	344	344	341	342	339	337	335	343	343	340	336	335	332	332	330	327	330	328	325	324	318	319
Acceptor repeat 1	278	266	263	259	258	254	254	254	254	252	254	251	254	254	255	255	256	253	252	254	256	257	257	256	259	260	258	259	256	259	257	257	255	254	253	257	253	251	249	248	247	245	246	247	242	244	242	242	236
Acceptor repeat 2	267	261	256	252	252	248	251	250	246	246	247	247	248	248	250	251	248	248	248	251	252	252	250	252	253	255	255	251	251	251	252	250	251	247	251	250	248	249	246	245	241	240	237	240	237	237	235	234	235
Acceptor repeat 3	263	259	253	249	250	247	246	245	246	245	246	244	246	244	245	247	246	246	246	247	245	249	248	247	248	252	251	249	251	248	248	248	245	243	244	245	245	243	241	241	239	238	236	236	237	236	231	232	231
HTT repeat 1	625	585	535	513	502	497	494	499	504	519	533	561	604	650	700	759	815	880	939	989	1042	1088	1123	1182	1216	1242	1259	1274	1295	1310	1322	1337	1351	1366	1398	1404	1413	1416	1409	1423	1422	1420	1456	1460	1461	1459	1458	1454	1452
HTT repeat 2	617	576	529	506	496	491	489	489	498	506	526	550	595	642	691	746	809	861	926	981	1033	1068	1110	1162	1195	1222	1241	1249	1273	1287	1302	1315	1321	1344	1370	1375	1384	1384	1385	1386	1391	1385	1423	1428	1428	1431	1424	1418	1420
HTT repeat 3	616	576	528	504	492	486	483	490	495	506	525	548	593	638	685	742	805	859	917	973	1026	1069	1101	1151	1192	1214	1231	1253	1262	1275	1285	1305	1312	1341	1360	1373	1370	1373	1381	1382	1380	1388	1416	1426	1426	1421	1421	1420	1424
HTT+Hsc70+Apg2+DNAJB1wt repeat 1	604	604	562	535	528	519	512	511	513	509	510	511	517	525	522	517	517	514	517	512	513	510	511	522	525	521	521	520	519	519	519	519	518	524	535	538	534	535	533	534	533	533	548	552	553	553	552	552	556
HTT+Hsc70+Apg2+DNAJB1wt repeat 2	588	588	548	525	512	509	505	499	500	498	499	497	509	512	510	505	505	502	500	501	498	497	497	508	513	512	509	507	507	504	504	504	506	512	523	523	522	520	516	523	521	520	534	542	540	542	541	540	543
HTT+Hsc70+Apg2+DNAJB1wt repeat 3	603	600	553	531	523	514	510	509	504	507	509	508	516	520	512	509	509	506	505	503	505	503	503	513	521	515	507	511	511	509	510	509	509	514	524	524	525	523	520	521	521	523	532	537	539	538	537	538	540
HTTΔP2 repeat 1	189	176	166	159	161	158	157	159	157	157	157	156	162	160	161	165	166	166	170	175	175	179	180	188	193	197	204	208	211	217	222	226	234	236	246	250	254	258	261	266	268	273	277	284	286	287	290	294	295
HTTΔP2 repeat 2	191	173	164	159	158	159	157	156	157	157	159	159	158	161	163	164	164	167	172	174	176	181	182	187	195	199	201	209	212	217	223	227	232	239	246	252	254	261	263	267	272	274	280	285	289	289	294	296	298
HTTΔP2 repeat 3	190	176	170	166	165	163	163	163	162	163	165	164	166	168	169	171	172	177	179	181	186	189	189	195	201	208	212	215	220	225	229	237	239	244	244	247	251	251	255	258	259	263	269	273	274	279	280	282	285
HTTΔP2+Hsc70+Apg2+DNAJB1wt repeat 1	189	180	174	169	169	167	166	167	169	167	170	166	169	172	171	171	170	171	171	175	172	174	171	174	178	179	178	181	184	185	187	188	191	192	198	201	206	208	211	213	216	220	225	230	234	236	241	245	249
HTTΔP2+Hsc70+Apg2+DNAJB1wt repeat 2	153	108	90	86	85	86	85	85	85	86	84	83	83	85	86	86	84	84	85	86	85	84	83	81	85	86	82	85	84	84	83	83	83	81	83	83	84	85	84	85	83	82	81	84	81	82	84	84	85
HTTΔP2+Hsc70+Apg2+DNAJB1wt repeat 3	171	168	160	155	155	151	151	151	151	151	152	149	153	154	152	151	151	152	152	153	154	155	152	155	156	156	158	160	160	160	161	163	165	162	168	170	175	174	178	180	180	181	187	191	198	196	200	201	207
Blank 1	83	83	83	83	82	82	83	83	83	81	82	80	81	79	81	83	82	83	81	82	82	83	79	79	82	81	81	81	81	81	80	83	81	77	79	79	82	79	80	81	81	80	79	80	81	83	80	81	83
Blank 2	85	86	85	84	84	85	84	85	84	85	84	84	82	85	84	83	84	84	84	83	83	82	81	83	84	82	84	85	84	84	84	84	82	81	82	82	82	86	84	84	84	84	81	83	84	82	83	84	83
Blank 3	86	84	83	84	83	83	83	83	83	83	83	82	83	82	80	84	83	81	83	81	81	84	82	80	82	85	81	83	82	82	83	82	84	80	79	81	83	83	80	82	83	82	81	81	81	80	82	83	82
INDEPENDENT EXPERIMENT 2
Application: Tecan i-control				Tecan i-control , 1.10.4.0
Device: infinite 200Pro				Serial number: 1407001000				Serial number of connected stacker:
Firmware: V_3.37_07/12_Infinite (Jul 20 2012/13.56.47)				MAI, V_3.37_07/12_Infinite (Jul 20 2012/13.56.47)
Date:	28.04.2020
Time:	10:31:54
System				PCN024
User				pcn024\Kirstein
Plate				Corning 384 Flat Bottom Black Polystyrol Catalog No.: 3655/3711 [COS384fb.pdfx]
Plate-ID (Stacker)
Wait (Plate)				Off	Target Temperature: 24 °C
List of actions in this measurement script:
Kinetic
Fluorescence
Fluorescence
Fluorescence
3 Labels
Kinetic Measurement
Kinetic Cycles				1000
Interval Time				00:20:00
Mode				Fluorescence Top Reading
Excitation Wavelength				430	nm
Emission Wavelength				485	nm
Excitation Bandwidth				20	nm
Emission Bandwidth				20	nm
Gain				50	Manual
Number of Flashes				10
Integration Time				20	µs
Lag Time				0	µs
Settle Time				0	ms
Mirror (Automatic)				50% Mirror
Mode				Fluorescence Top Reading
Excitation Wavelength				485	nm
Emission Wavelength				535	nm
Excitation Bandwidth				20	nm
Emission Bandwidth				25	nm
Gain				50	Manual
Number of Flashes				10
Integration Time				20	µs
Lag Time				0	µs
Settle Time				0	ms
Mirror (Automatic)				Dichroic 510 (e.g. fluorescein)
Mode				Fluorescence Top Reading
Excitation Wavelength				430	nm
Emission Wavelength				535	nm
Excitation Bandwidth				20	nm
Emission Bandwidth				25	nm
Gain				50	Manual
Number of Flashes				10
Integration Time				20	µs
Lag Time				0	µs
Settle Time				0	ms
Mirror (Automatic)				Dichroic 510 (e.g. fluorescein)
Part of Plate				M2-M22; N2-N19
Start Time:	28.04.2020 10:31:54
Donor
Cycle Nr.	1	2	3	4	5	6	7	8	9	10	11	12	13	14	15	16	17	18	19	20	21	22	23	24	25	26	27	28	29	30	31	32	33	34	35	36	37	38	39	40	41	42	43	44	45	46	47	48	49
Time [s]	0	1199.9	2399.9	3599.8	4799.8	5999.7	7199.6	8399.6	9599.5	10799.5	11999.4	13199.4	14399.3	15599.3	16799.2	17999.1	19199.1	20399	21599	22798.9	23998.9	25198.8	26398.7	27598.7	28798.6	29998.6	31198.5	32398.5	33598.4	34798.3	35998.3	37198.2	38398.2	39598.1	40798.1	41998	43197.9	44397.9	45597.8	46797.8	47997.7	49197.7	50397.6	51597.5	52797.5	53997.4	55197.4	56397.3	57597.2
Temp. [°C]	22.6	22.5	23.6	24.5	25.5	26	25.2	25.6	25.9	26.4	25.7	25.5	26.2	26.2	26.4	25.6	25.1	25.2	25.7	26.1	26.5	26.4	25.3	25.2	25.6	26.2	26.1	26.5	25.2	25.1	25.4	26	26.3	26	25	24.5	25	25.4	25.7	26	26.4	26.6	26.6	26	25.7	25.9	26	26.3	26.6
Donor repeat 1	99	99	103	101	99	97	97	97	96	95	93	95	95	96	94	89	92	93	94	93	91	90	90	93	92	91	91	90	89	88	92	93	89	89	88	89	89	90	90	90	87	89	91	86	88	87	89	87	87
Donor repeat 2	97	97	101	99	99	95	94	94	94	92	92	93	93	93	93	87	91	92	90	90	90	88	86	89	90	89	88	87	87	87	89	89	88	86	85	86	90	88	87	87	86	87	86	83	83	85	85	85	86
Donor repeat 3	100	96	99	98	97	94	94	95	93	95	92	93	94	93	91	88	89	91	90	91	91	90	87	88	89	88	89	89	87	89	90	88	87	87	86	87	89	87	88	87	89	89	86	83	86	85	87	86	86
Acceptor repeat 1	11	12	13	15	15	15	13	16	16	17	14	14	18	16	17	12	18	16	16	16	17	16	13	13	16	18	17	16	13	15	16	17	17	16	13	15	15	18	16	18	16	18	19	15	14	15	16	16	16
Acceptor repeat 2	9	11	13	16	15	16	14	15	17	17	14	14	14	20	17	14	13	17	16	16	16	14	12	14	16	17	17	16	11	13	14	17	17	15	13	13	15	15	16	16	17	16	16	15	15	16	17	17	16
Acceptor repeat 3	11	10	12	15	17	15	14	16	17	17	15	16	13	18	17	13	14	14	17	19	18	15	14	15	15	16	17	19	13	14	16	17	17	16	12	14	16	16	16	17	17	17	18	13	14	17	16	17	17
HTT repeat 1	51	50	54	55	56	55	53	55	57	54	50	54	55	55	55	52	53	53	54	55	53	51	49	50	52	51	51	49	47	47	47	47	49	45	42	42	44	45	43	44	44	43	43	44	40	40	42	42	42
HTT repeat 2	49	52	55	56	54	54	54	54	56	54	51	55	54	55	55	52	52	51	52	52	53	52	48	50	50	53	52	48	46	46	45	48	47	45	43	43	45	44	44	43	43	43	45	39	40	41	39	41	41
HTT repeat 3	51	48	54	55	56	52	54	53	53	55	54	53	53	54	55	52	51	51	54	55	52	52	47	50	51	50	51	50	46	49	48	46	46	44	41	43	44	42	44	45	42	42	42	39	42	40	42	41	41
HTT+Hsc70+Apg2+DNAJB1wt repeat 1	52	51	53	55	56	55	53	53	56	55	50	54	55	55	55	53	53	55	54	57	55	53	51	54	53	55	56	53	52	54	54	55	56	54	53	52	55	53	56	55	54	54	56	51	53	55	54	54	54
HTT+Hsc70+Apg2+DNAJB1wt repeat 2	49	50	53	53	55	52	54	56	55	57	52	54	54	55	54	53	53	54	55	55	55	52	51	53	57	54	53	52	50	54	56	56	56	51	51	52	56	56	55	54	55	53	54	51	53	55	52	55	54
HTT+Hsc70+Apg2+DNAJB1wt repeat 3	48	47	53	52	53	52	51	51	53	54	51	53	51	52	54	48	48	52	53	52	52	50	50	49	51	51	51	51	49	53	52	51	52	51	47	49	51	53	51	51	53	53	52	49	48	51	51	51	51
HTTΔP2 repeat 1	32	32	34	35	37	35	34	36	35	36	32	33	33	35	37	34	33	34	33	35	35	32	32	31	31	31	33	31	29	32	32	31	30	30	27	26	28	28	29	31	28	30	26	25	26	25	25	27	28
HTTΔP2 repeat 2	35	37	40	41	41	40	39	41	41	43	38	39	39	39	41	37	37	41	39	40	40	39	35	34	38	39	39	38	34	34	37	36	36	35	33	33	35	32	33	32	33	34	33	31	29	32	31	30	31
HTTΔP2 repeat 3	35	34	38	40	38	39	40	38	39	41	38	37	40	39	39	37	37	40	39	40	40	39	34	38	40	39	38	37	35	38	36	38	37	34	32	32	34	35	34	36	34	35	35	31	31	32	31	32	31
HTTΔP2+Hsc70+Apg2+DNAJB1wt repeat 1	33	35	40	39	39	39	36	40	39	43	40	40	39	40	40	39	37	40	41	41	39	41	38	39	40	41	40	39	36	42	38	41	40	37	37	36	37	39	38	37	38	37	36	33	34	34	35	35	34
HTTΔP2+Hsc70+Apg2+DNAJB1wt repeat 2	36	36	41	42	42	42	41	40	43	43	39	42	42	42	41	38	40	42	41	42	40	40	37	40	42	41	41	40	36	40	39	39	40	37	36	36	39	38	38	38	38	37	36	32	33	34	36	34	35
HTTΔP2+Hsc70+Apg2+DNAJB1wt repeat 3	38	37	41	42	44	42	40	42	42	44	41	41	42	43	42	40	40	41	42	44	42	42	39	42	42	41	41	39	36	38	39	39	40	37	35	36	37	36	35	37	37	38	36	31	36	33	36	36	33
Blank 1	9	10	13	16	16	16	14	17	16	18	14	15	16	16	16	14	14	15	15	18	18	16	13	17	15	16	18	16	14	16	17	17	18	16	11	14	15	16	16	18	18	17	17	16	15	16	15	17	17
Blank 2	9	9	14	14	18	16	15	16	15	17	15	15	16	19	19	13	14	15	16	17	17	14	13	15	15	16	19	18	15	15	15	17	18	16	12	13	15	15	17	19	17	17	17	14	16	17	17	17	18
Blank 3	11	11	13	14	18	15	16	16	17	17	13	16	18	17	19	14	14	16	15	18	16	15	14	18	15	16	18	17	14	15	17	17	16	17	13	14	15	17	17	17	18	18	18	14	16	16	18	17	19
Acceptor
Cycle Nr.	1	2	3	4	5	6	7	8	9	10	11	12	13	14	15	16	17	18	19	20	21	22	23	24	25	26	27	28	29	30	31	32	33	34	35	36	37	38	39	40	41	42	43	44	45	46	47	48	49
Time [s]	0	1199.9	2399.9	3599.8	4799.8	5999.7	7199.7	8399.6	9599.5	10799.5	11999.4	13199.4	14399.3	15599.3	16799.2	17999.2	19199.1	20399	21599	22798.9	23998.8	25198.8	26398.7	27598.7	28798.6	29998.6	31198.5	32398.4	33598.4	34798.3	35998.3	37198.2	38398.2	39598.1	40798.1	41998	43197.9	44397.9	45597.8	46797.8	47997.7	49197.6	50397.6	51597.5	52797.5	53997.4	55197.4	56397.3	57597.2
Temp. [°C]	22.7	22.6	23.4	24.6	25.5	25.7	25.2	25.6	25.9	26.1	25.6	25.5	25.8	26.4	26.6	25.5	25.2	25.4	25.7	25.9	26.3	26.4	25.1	25.2	25.5	25.9	26.3	26.4	25.3	25.1	25.4	25.7	26.3	26	25.3	24.5	25.2	25.5	25.8	26	26.4	26.5	26.8	26	25.6	25.9	26.2	26.4	26.5
Donor repeat 1	47	49	50	50	51	50	51	51	52	54	51	50	51	53	52	49	47	50	52	50	50	52	47	50	51	53	52	50	49	50	49	52	50	50	50	48	50	51	52	51	52	52	51	48	50	50	52	51	51
Donor repeat 2	46	47	50	51	51	50	49	50	50	50	47	49	50	51	51	51	50	50	49	50	51	50	46	49	52	50	52	48	46	47	51	51	50	50	46	46	49	48	48	51	51	51	53	48	48	50	51	51	50
Donor repeat 3	46	45	48	52	53	49	48	50	52	52	47	49	52	50	50	46	48	50	49	51	49	49	46	50	50	51	52	51	48	50	49	52	52	50	49	49	48	50	51	50	51	52	51	48	48	49	49	51	50
Acceptor repeat 1	2776	2784	2760	2721	2687	2649	2655	2660	2656	2630	2629	2644	2644	2628	2631	2631	2664	2655	2650	2643	2619	2608	2633	2645	2641	2629	2621	2600	2627	2650	2630	2617	2614	2590	2620	2632	2623	2603	2592	2571	2550	2536	2509	2518	2528	2534	2514	2481	2470
Acceptor repeat 2	2813	2814	2776	2683	2603	2549	2546	2532	2522	2500	2495	2492	2478	2474	2508	2484	2474	2455	2443	2428	2429	2395	2404	2388	2367	2342	2330	2275	2281	2281	2275	2268	2241	2228	2235	2240	2237	2226	2203	2187	2174	2168	2144	2144	2154	2161	2142	2120	2098
Acceptor repeat 3	2744	2762	2734	2713	2675	2641	2640	2643	2638	2628	2607	2625	2619	2609	2602	2611	2649	2637	2623	2617	2601	2595	2606	2636	2622	2628	2587	2595	2610	2625	2616	2605	2592	2576	2596	2615	2599	2582	2556	2547	2529	2523	2508	2487	2513	2507	2491	2463	2455
HTT repeat 1	1479	1482	1476	1453	1434	1426	1414	1423	1411	1400	1402	1412	1404	1399	1401	1398	1414	1418	1404	1399	1393	1393	1401	1402	1403	1395	1392	1379	1391	1403	1402	1387	1386	1365	1382	1396	1392	1381	1373	1359	1363	1352	1348	1348	1352	1359	1354	1343	1341
HTT repeat 2	1469	1464	1465	1437	1420	1405	1419	1414	1402	1398	1397	1398	1408	1396	1395	1398	1403	1410	1400	1394	1389	1379	1392	1396	1405	1390	1392	1375	1383	1395	1383	1375	1367	1367	1379	1384	1379	1378	1361	1362	1356	1347	1340	1337	1350	1339	1341	1335	1333
HTT repeat 3	1472	1477	1473	1443	1431	1406	1411	1409	1404	1403	1397	1401	1398	1395	1390	1400	1403	1404	1406	1401	1386	1386	1385	1399	1392	1390	1384	1377	1378	1393	1383	1371	1369	1363	1373	1384	1373	1374	1365	1356	1355	1347	1340	1340	1347	1344	1336	1337	1331
HTT+Hsc70+Apg2+DNAJB1wt repeat 1	1483	1481	1478	1453	1440	1416	1429	1426	1421	1420	1418	1428	1415	1419	1418	1415	1426	1423	1423	1416	1413	1406	1422	1423	1420	1420	1408	1410	1420	1430	1436	1429	1421	1415	1427	1430	1430	1429	1422	1418	1421	1412	1408	1417	1427	1417	1423	1414	1414
HTT+Hsc70+Apg2+DNAJB1wt repeat 2	1460	1464	1458	1439	1431	1413	1417	1416	1413	1402	1408	1407	1405	1408	1399	1404	1415	1413	1417	1402	1402	1400	1408	1426	1409	1407	1401	1395	1416	1419	1420	1415	1402	1405	1409	1429	1421	1420	1408	1400	1398	1400	1394	1393	1410	1404	1404	1401	1392
HTT+Hsc70+Apg2+DNAJB1wt repeat 3	1377	1389	1381	1368	1353	1330	1343	1346	1329	1327	1329	1335	1328	1329	1324	1328	1344	1345	1334	1324	1325	1318	1323	1319	1329	1317	1318	1316	1319	1320	1320	1321	1322	1321	1328	1326	1330	1328	1328	1315	1324	1317	1314	1318	1313	1310	1311	1312	1317
HTTΔP2 repeat 1	667	669	664	652	641	626	619	614	608	598	588	592	594	605	603	588	595	590	578	570	565	557	559	555	553	546	550	536	547	543	538	532	523	520	519	527	526	522	515	517	513	504	510	504	505	500	502	503	499
HTTΔP2 repeat 2	790	795	785	779	769	754	754	757	746	746	743	746	747	740	742	733	744	741	736	729	731	725	725	735	726	725	718	714	713	721	713	710	701	697	696	703	696	699	689	686	677	671	672	673	669	663	661	657	655
HTTΔP2 repeat 3	760	765	760	747	739	733	733	728	728	726	721	728	727	721	723	726	729	727	724	723	721	716	723	727	732	718	721	712	718	722	717	719	712	706	715	718	717	715	705	702	698	696	696	691	700	696	693	691	689
HTTΔP2+Hsc70+Apg2+DNAJB1wt repeat 1	731	729	728	719	717	702	709	706	709	704	699	705	705	707	708	715	715	718	714	713	711	709	713	720	718	717	715	711	713	720	719	712	709	708	708	717	719	713	706	706	703	699	695	694	700	699	693	696	694
HTTΔP2+Hsc70+Apg2+DNAJB1wt repeat 2	765	778	775	761	750	748	752	751	743	744	738	744	745	744	736	740	745	741	736	731	728	727	728	739	736	736	729	728	730	734	731	727	723	726	726	728	728	724	720	717	711	708	708	702	707	707	703	701	697
HTTΔP2+Hsc70+Apg2+DNAJB1wt repeat 3	796	804	796	785	776	776	770	774	770	766	763	767	769	767	763	759	759	762	762	752	752	754	758	765	763	761	755	750	761	762	767	763	756	751	757	770	768	761	761	758	749	748	747	749	753	746	746	744	743
Blank 1	22	22	27	29	29	28	28	27	29	28	27	27	28	30	30	25	26	27	29	29	31	27	26	29	30	28	30	30	24	27	30	29	30	28	25	23	28	29	28	29	29	30	30	26	25	28	29	28	31
Blank 2	22	26	26	29	28	27	28	28	29	29	25	26	29	27	30	27	27	29	30	28	29	29	28	30	28	31	30	29	26	28	29	29	31	30	27	27	28	28	29	31	28	29	29	27	28	29	29	30	30
Blank 3	22	23	26	27	30	28	27	28	28	29	26	27	28	28	30	25	27	28	28	30	29	28	25	30	29	27	28	29	25	32	28	29	29	28	26	28	27	29	28	29	31	30	30	30	28	30	28	30	30
FRET
Cycle Nr.	1	2	3	4	5	6	7	8	9	10	11	12	13	14	15	16	17	18	19	20	21	22	23	24	25	26	27	28	29	30	31	32	33	34	35	36	37	38	39	40	41	42	43	44	45	46	47	48	49
Time [s]	0	1199.9	2399.9	3599.8	4799.8	5999.7	7199.7	8399.6	9599.6	10799.5	11999.4	13199.4	14399.3	15599.3	16799.2	17999.2	19199.1	20399	21599	22798.9	23998.8	25198.8	26398.7	27598.7	28798.6	29998.6	31198.5	32398.4	33598.4	34798.4	35998.3	37198.2	38398.2	39598.1	40798.1	41998	43197.9	44397.9	45597.8	46797.8	47997.7	49197.6	50397.6	51597.5	52797.5	53997.4	55197.4	56397.3	57597.2
Temp. [°C]	22.2	22.5	23.6	24.5	25.5	25.9	25.1	25.7	26	26.3	25.6	25.5	25.8	26	26.4	25.4	25	25.4	25.6	26.2	26.5	26.4	25.2	25.2	25.6	25.8	26.1	26.4	25.2	25.2	25.5	25.8	26	26	25	24.5	25	25.4	25.7	26	26.2	26.4	26.6	26	25.6	25.8	25.9	26.4	26.4
Donor repeat 1	539	547	540	533	522	512	520	522	517	517	517	520	519	515	510	510	521	521	514	507	508	503	507	513	507	505	502	498	503	508	504	503	498	491	501	512	504	502	498	493	491	495	488	487	493	489	489	491	489
Donor repeat 2	536	535	534	521	512	503	514	512	511	505	506	507	506	503	499	499	506	509	502	500	494	492	497	498	500	493	490	486	492	492	495	489	483	479	485	493	495	489	483	481	477	475	474	471	475	476	473	471	472
Donor repeat 3	532	536	533	517	511	506	510	510	506	504	507	508	508	503	500	502	507	504	503	497	494	491	497	500	500	496	492	491	490	495	494	489	488	484	493	497	494	492	486	484	479	477	478	475	483	480	477	477	474
Acceptor repeat 1	206	205	203	202	197	197	194	196	197	194	193	196	198	195	195	193	195	196	196	195	193	192	195	193	198	196	198	194	192	194	197	197	196	196	195	195	196	200	198	198	198	196	196	193	195	196	196	196	193
Acceptor repeat 2	210	207	204	200	196	191	191	192	194	192	189	191	190	189	192	187	187	188	188	187	187	185	182	184	183	182	184	181	177	182	181	181	182	179	179	182	179	179	182	180	182	181	180	177	178	181	181	179	178
Acceptor repeat 3	206	206	203	201	200	197	194	196	197	197	193	195	195	196	196	194	195	195	196	196	195	194	194	197	195	197	195	196	193	195	197	195	196	193	194	195	199	199	199	196	198	196	196	195	196	196	198	197	196
HTT repeat 1	451	417	390	370	357	351	348	352	349	348	349	351	350	351	353	357	365	375	383	392	399	414	434	462	483	503	526	547	580	609	632	651	662	683	716	737	754	762	770	776	788	797	804	819	828	840	847	851	848
HTT repeat 2	449	416	389	371	359	351	350	350	347	348	342	347	350	351	351	358	370	373	382	394	402	415	440	466	488	508	529	551	583	612	637	657	670	687	720	740	759	758	770	781	787	795	803	816	835	838	842	844	850
HTT repeat 3	445	410	385	369	358	349	349	348	345	344	342	347	349	351	353	356	366	374	380	389	396	411	436	458	481	502	528	547	576	609	631	644	664	680	708	737	743	756	770	771	782	787	801	808	825	833	840	843	844
HTT+Hsc70+Apg2+DNAJB1wt repeat 1	443	417	395	377	366	356	358	359	353	351	352	354	353	351	350	352	358	357	351	353	352	349	353	358	360	357	353	351	356	360	357	358	356	354	361	364	366	364	363	360	356	358	358	357	365	362	364	363	363
HTT+Hsc70+Apg2+DNAJB1wt repeat 2	437	410	391	372	361	355	356	356	354	351	350	354	352	350	349	351	356	358	353	352	350	349	355	358	353	356	350	350	353	355	358	355	354	351	358	361	358	357	357	352	352	350	352	348	354	354	355	354	352
HTT+Hsc70+Apg2+DNAJB1wt repeat 3	420	396	377	359	348	340	342	340	337	335	333	338	338	337	335	335	342	342	339	339	335	334	339	337	337	337	335	335	334	337	340	336	339	335	337	341	342	340	341	338	338	336	336	335	337	336	337	339	336
HTTΔP2 repeat 1	259	240	229	219	216	209	208	209	208	204	200	202	204	206	206	203	206	209	207	205	207	207	210	217	221	226	232	235	249	257	263	272	279	287	299	313	324	331	337	343	355	361	366	369	380	385	392	393	401
HTTΔP2 repeat 2	292	272	260	251	243	239	238	238	236	235	233	235	235	235	238	236	239	241	242	242	248	247	254	263	269	277	283	289	303	319	331	343	356	364	382	402	415	422	432	441	451	460	467	474	486	493	503	507	509
HTTΔP2 repeat 3	287	266	253	244	239	230	233	232	230	233	231	231	233	232	234	232	238	240	241	242	246	246	253	261	269	274	284	291	304	320	333	348	358	369	387	406	418	432	439	451	462	473	481	484	507	513	519	523	529
HTTΔP2+Hsc70+Apg2+DNAJB1wt repeat 1	288	271	263	251	246	243	240	243	243	239	239	243	241	242	243	243	248	247	249	250	251	251	257	262	266	269	274	276	288	299	307	316	323	333	351	367	379	388	398	409	418	430	440	452	462	477	484	491	500
HTTΔP2+Hsc70+Apg2+DNAJB1wt repeat 2	301	284	273	260	257	249	250	254	251	249	247	252	252	250	248	249	253	256	253	255	256	256	261	267	272	272	275	282	290	301	310	319	329	336	351	365	376	388	399	406	419	429	438	451	467	475	485	493	501
HTTΔP2+Hsc70+Apg2+DNAJB1wt repeat 3	310	294	277	267	263	259	257	257	257	261	255	259	260	260	260	262	268	272	271	272	280	284	296	308	316	325	335	346	362	385	399	414	427	440	465	484	493	509	519	526	537	544	555	563	582	588	597	602	607
Blank 1	87	89	91	90	91	88	88	88	92	90	88	88	90	89	90	87	88	90	88	90	88	89	86	87	89	90	89	90	87	91	89	89	89	88	87	87	91	90	90	88	90	90	89	88	88	89	88	90	89
Blank 2	88	88	89	93	91	89	90	91	91	90	87	89	90	90	91	87	88	90	89	90	92	89	87	90	90	92	90	90	87	87	89	91	91	90	86	87	89	92	89	89	91	90	90	86	89	89	90	89	89
Blank 3	87	89	92	91	92	90	90	90	92	90	90	91	91	90	90	88	89	90	90	91	89	90	87	88	90	90	91	90	88	88	91	91	91	90	87	86	90	90	91	89	91	90	89	88	89	92	88	88	91
INDEPENDENT EXPERIMENT 3
Application: Tecan i-control				Tecan i-control , 1.10.4.0
Device: infinite 200Pro				Serial number: 1407001000				Serial number of connected stacker:
Firmware: V_3.37_07/12_Infinite (Jul 20 2012/13.56.47)				MAI, V_3.37_07/12_Infinite (Jul 20 2012/13.56.47)
Date:	04.05.2020
Time:	14:53:58
System				PCN024
User				pcn024\Kirstein
Plate				Corning 384 Flat Bottom Black Polystyrol Catalog No.: 3655/3711 [COS384fb.pdfx]
Plate-ID (Stacker)
Wait (Plate)				Off	Target Temperature: 24 °C
List of actions in this measurement script:
Kinetic
Fluorescence
Fluorescence
Fluorescence
3 Labels
Kinetic Measurement
Kinetic Cycles				1000
Interval Time				00:20:00
Mode				Fluorescence Top Reading
Excitation Wavelength				430	nm
Emission Wavelength				485	nm
Excitation Bandwidth				20	nm
Emission Bandwidth				20	nm
Gain				50	Manual
Number of Flashes				10
Integration Time				20	µs
Lag Time				0	µs
Settle Time				0	ms
Mirror (Automatic)				50% Mirror
Mode				Fluorescence Top Reading
Excitation Wavelength				485	nm
Emission Wavelength				535	nm
Excitation Bandwidth				20	nm
Emission Bandwidth				25	nm
Gain				50	Manual
Number of Flashes				10
Integration Time				20	µs
Lag Time				0	µs
Settle Time				0	ms
Mirror (Automatic)				Dichroic 510 (e.g. fluorescein)
Mode				Fluorescence Top Reading
Excitation Wavelength				430	nm
Emission Wavelength				535	nm
Excitation Bandwidth				20	nm
Emission Bandwidth				25	nm
Gain				50	Manual
Number of Flashes				10
Integration Time				20	µs
Lag Time				0	µs
Settle Time				0	ms
Mirror (Automatic)				Dichroic 510 (e.g. fluorescein)
Part of Plate				B2-B22; C2-C19
Start Time:	04.05.2020 14:53:58
Donor
Cycle Nr.	1	2	3	4	5	6	7	8	9	10	11	12	13	14	15	16	17	18	19	20	21	22	23	24	25	26	27	28	29	30	31	32	33	34	35	36	37	38	39	40	41	42	43	44	45	46	47	48	49
Time [s]	0	1199.9	2399.9	3599.8	4799.8	5999.7	7199.6	8399.6	9599.5	10799.5	11999.4	13199.4	14399.3	15599.3	16799.2	17999.1	19199.1	20399	21599	22798.9	23998.8	25198.8	26398.7	27598.7	28798.6	29998.6	31198.5	32398.5	33598.4	34798.3	35998.3	37198.2	38398.2	39598.1	40798	41998	43197.9	44397.9	45597.8	46797.8	47997.7	49197.6	50397.6	51597.5	52797.5	53997.4	55197.4	56397.3	57597.2
Temp. [°C]	26.7	25.5	25.4	25.9	26	26.4	26.6	26.3	25.8	25.9	26.1	26.4	26.1	25.6	26	25.9	26.5	25.9	25.7	25.8	26.3	26.5	26.5	25.6	25.8	26.3	26.4	26.4	26.6	26.4	25.5	26	26	26.4	26.5	26.5	26.8	26.8	26	25.5	25.9	26	26.3	26.4	26.5	26.5	26.8	26.7	25.7
Donor repeat 1	107	103	106	106	103	105	104	101	104	106	105	104	100	105	104	103	104	100	103	102	103	105	101	100	100	101	101	101	97	95	96	97	98	98	97	94	96	93	94	95	95	94	93	94	92	93	92	93	90
Donor repeat 2	104	100	103	104	105	104	102	100	104	105	105	103	100	102	104	103	104	102	102	101	104	101	98	101	100	100	99	97	99	95	97	95	98	96	96	96	95	96	89	97	93	94	92	92	94	91	91	92	89
Donor repeat 3	103	98	101	100	101	100	102	99	99	101	102	100	100	99	100	100	100	97	101	101	98	98	98	97	95	96	97	95	95	93	95	95	93	93	93	92	92	92	88	91	91	92	92	90	91	92	88	90	87
Acceptor repeat 1	11	7	9	10	11	10	10	9	8	11	10	9	7	7	9	9	10	8	8	10	10	9	9	5	8	7	9	9	10	7	8	9	10	9	7	7	9	11	6	7	7	10	9	8	8	10	8	8	6
Acceptor repeat 2	11	8	9	10	11	9	10	8	8	8	7	10	8	7	8	10	10	8	8	9	9	9	9	10	8	8	8	8	10	7	7	8	7	8	10	9	10	7	7	8	7	9	7	9	9	9	8	7	8
Acceptor repeat 3	11	6	12	8	10	9	9	8	8	9	8	10	8	7	9	10	9	6	8	9	11	10	7	8	9	8	10	9	10	8	7	8	8	9	10	9	7	7	7	8	8	9	8	7	8	11	8	9	6
HTT repeat 1	55	52	53	55	58	56	57	52	54	55	56	53	53	55	56	53	55	50	51	49	50	48	46	45	43	44	42	42	41	38	37	39	38	37	37	36	35	35	30	34	33	34	33	33	32	31	32	32	27
HTT repeat 2	56	54	56	57	56	56	57	55	56	55	56	56	54	55	55	53	55	51	49	52	50	49	46	44	45	42	43	43	42	37	38	39	38	39	37	35	36	38	30	34	34	35	36	35	32	33	33	34	29
HTT repeat 3	56	54	57	57	57	57	57	54	57	55	56	57	54	56	55	55	56	52	53	53	50	50	49	44	44	45	43	42	42	39	40	38	38	38	37	39	36	37	31	35	34	34	33	33	34	34	35	33	29
HTT+Hsc70+Apg2+DNAJB1wt repeat 1	61	57	60	63	61	62	62	57	61	61	62	60	60	60	61	61	61	56	61	61	62	63	60	60	62	62	62	60	59	59	61	60	61	60	59	61	60	62	59	58	60	60	60	60	60	60	60	61	59
HTT+Hsc70+Apg2+DNAJB1wt repeat 2	62	57	60	62	61	61	62	60	58	61	62	61	60	60	61	61	61	58	60	62	62	60	60	61	59	59	61	59	61	57	60	60	61	59	61	59	60	59	56	59	59	59	60	60	62	59	61	60	57
HTT+Hsc70+Apg2+DNAJB1wt repeat 3	59	55	58	59	61	58	61	56	58	60	60	60	59	60	58	58	57	58	58	59	59	60	58	57	57	59	58	59	58	56	57	58	60	58	61	58	56	59	53	55	56	58	58	58	58	57	56	59	54
HTTΔP2 repeat 1	46	43	46	46	48	48	49	45	47	48	46	46	41	41	40	39	38	34	33	33	31	30	28	29	29	28	27	29	27	24	23	26	26	26	26	23	26	25	20	22	24	23	23	24	23	24	25	23	22
HTTΔP2 repeat 2	44	44	46	50	49	47	48	44	47	47	47	45	41	43	41	39	37	35	35	33	33	31	29	28	29	29	29	28	28	26	25	26	26	24	28	26	26	26	21	23	23	25	25	24	24	24	25	24	22
HTTΔP2 repeat 3	46	43	46	47	47	46	47	43	45	45	46	44	39	40	39	39	37	32	32	33	31	31	28	28	29	27	27	27	27	24	27	25	25	24	25	25	25	24	21	22	24	24	25	24	22	23	24	25	21
HTTΔP2+Hsc70+Apg2+DNAJB1wt repeat 1	50	45	49	50	50	49	51	47	47	49	49	50	49	46	46	45	44	41	42	39	40	39	34	33	34	34	32	32	32	29	29	29	28	30	27	29	29	29	25	26	28	30	27	27	26	27	26	25	24
HTTΔP2+Hsc70+Apg2+DNAJB1wt repeat 2	50	47	50	51	50	53	52	49	51	51	51	50	48	49	47	49	47	42	41	42	40	41	37	35	34	33	35	35	33	31	30	31	30	31	28	28	30	32	25	28	26	28	27	28	27	27	26	28	24
HTTΔP2+Hsc70+Apg2+DNAJB1wt repeat 3	51	48	50	51	52	51	50	48	51	49	50	50	46	48	47	45	45	41	41	40	39	38	36	32	35	35	33	33	31	30	29	29	29	30	31	30	28	27	25	26	27	25	27	27	28	27	25	27	22
Blank 1	12	7	8	9	10	10	11	7	9	11	9	10	6	11	8	10	10	9	8	9	9	10	8	8	8	9	11	11	10	7	8	8	10	10	8	10	8	8	6	7	7	8	8	8	10	10	11	10	6
Blank 2	11	7	8	10	13	10	11	6	8	10	10	12	9	8	9	9	10	6	8	8	9	9	8	8	8	9	10	9	10	7	8	7	9	9	9	9	8	11	5	6	9	8	7	9	9	8	10	8	5
Blank 3	12	6	9	10	9	10	10	8	9	8	9	9	7	7	8	11	11	7	7	9	10	10	8	6	9	9	10	10	9	7	8	8	8	9	9	9	10	9	7	6	7	8	9	9	9	7	10	9	6
Acceptor
Cycle Nr.	1	2	3	4	5	6	7	8	9	10	11	12	13	14	15	16	17	18	19	20	21	22	23	24	25	26	27	28	29	30	31	32	33	34	35	36	37	38	39	40	41	42	43	44	45	46	47	48	49
Time [s]	0	1199.9	2399.9	3599.8	4799.8	5999.7	7199.6	8399.6	9599.5	10799.5	11999.4	13199.4	14399.3	15599.3	16799.2	17999.1	19199.1	20399	21599	22798.9	23998.8	25198.8	26398.7	27598.7	28798.6	29998.6	31198.5	32398.4	33598.4	34798.3	35998.3	37198.2	38398.2	39598.1	40798.1	41998	43197.9	44397.9	45597.8	46797.7	47997.7	49197.6	50397.6	51597.5	52797.5	53997.4	55197.4	56397.3	57597.3
Temp. [°C]	26.7	25.6	25.5	26	26	26.4	26.6	26	25.5	25.9	26.3	26.5	26	25.5	25.8	26.1	26.3	26	25.7	25.7	26.1	26.4	26.4	25.6	25.7	26	26.4	26.6	26.5	26.4	25.7	25.9	26.3	26.4	26.4	26.6	26.7	26.9	25.9	25.7	25.7	26	26.4	26.5	26.5	26.8	26.8	26.7	25.8
Donor repeat 1	36	33	35	36	37	37	36	34	36	36	36	38	35	35	35	36	36	33	34	36	36	36	34	33	35	36	35	35	35	32	34	34	34	35	34	32	35	35	30	33	32	35	34	35	34	34	35	34	30
Donor repeat 2	37	34	35	36	36	36	35	33	34	36	36	37	33	33	37	35	36	32	35	37	35	36	34	34	36	33	35	35	37	33	32	35	35	35	35	35	35	35	32	33	33	34	33	34	33	35	33	35	31
Donor repeat 3	37	33	35	35	37	37	36	33	35	35	37	35	36	34	34	35	35	31	35	35	35	36	34	34	33	34	36	34	35	32	35	34	35	35	33	35	34	34	31	32	34	34	34	34	32	34	33	33	30
Acceptor repeat 1	4212	4218	4240	4232	4205	4204	4181	4193	4206	4221	4186	4195	4203	4224	4210	4198	4181	4186	4175	4173	4149	4106	4091	4098	4079	4031	4017	4013	3962	3928	3957	3924	3899	3833	3789	3744	3715	3665	3637	3614	3597	3553	3489	3461	3431	3390	3350	3332	3330
Acceptor repeat 2	4075	4098	4135	4129	4100	4098	4061	4078	4119	4106	4103	4089	4083	4118	4095	4060	4072	4053	4080	4067	4054	4017	4022	4034	4009	3993	3964	3933	3908	3869	3913	3890	3831	3767	3750	3715	3695	3631	3644	3645	3600	3550	3503	3470	3453	3404	3376	3359	3352
Acceptor repeat 3	4121	4126	4150	4170	4127	4122	4101	4136	4129	4126	4112	4132	4114	4135	4109	4116	4105	4079	4106	4100	4087	4044	4011	4050	4028	4023	3986	3936	3917	3899	3899	3871	3844	3804	3783	3734	3697	3675	3648	3616	3576	3567	3520	3483	3435	3428	3374	3348	3368
HTT repeat 1	2220	2222	2229	2224	2210	2201	2199	2206	2220	2222	2207	2210	2203	2217	2218	2217	2187	2194	2201	2204	2179	2180	2178	2191	2170	2185	2160	2143	2132	2134	2147	2145	2136	2116	2114	2102	2100	2104	2102	2103	2107	2092	2089	2075	2078	2071	2053	2055	2061
HTT repeat 2	2238	2245	2255	2251	2241	2230	2227	2238	2242	2242	2243	2239	2237	2248	2247	2228	2221	2218	2239	2235	2226	2200	2200	2207	2202	2190	2183	2180	2160	2156	2164	2164	2165	2152	2134	2130	2131	2121	2125	2131	2127	2123	2115	2117	2101	2106	2092	2074	2100
HTT repeat 3	2252	2269	2273	2275	2264	2258	2256	2262	2256	2265	2263	2253	2255	2271	2263	2257	2251	2237	2259	2246	2247	2231	2215	2230	2224	2222	2201	2203	2187	2185	2190	2189	2170	2166	2158	2156	2155	2142	2142	2143	2150	2139	2135	2127	2109	2113	2105	2095	2110
HTT+Hsc70+Apg2+DNAJB1wt repeat 1	2384	2407	2419	2426	2409	2396	2385	2409	2419	2413	2410	2404	2423	2423	2413	2415	2409	2399	2430	2422	2418	2392	2407	2419	2411	2426	2393	2409	2396	2392	2411	2418	2406	2396	2390	2400	2382	2381	2392	2400	2394	2400	2403	2397	2382	2381	2384	2373	2403
HTT+Hsc70+Apg2+DNAJB1wt repeat 2	2378	2389	2410	2389	2390	2391	2385	2398	2403	2393	2385	2381	2386	2404	2414	2399	2395	2393	2415	2410	2407	2386	2387	2403	2404	2397	2384	2391	2385	2369	2402	2403	2389	2375	2374	2387	2376	2371	2381	2395	2390	2390	2371	2379	2368	2361	2360	2361	2376
HTT+Hsc70+Apg2+DNAJB1wt repeat 3	2285	2289	2314	2312	2309	2305	2298	2302	2329	2320	2303	2313	2306	2315	2313	2315	2315	2298	2313	2315	2317	2303	2296	2308	2312	2309	2293	2309	2292	2288	2308	2307	2309	2307	2298	2288	2285	2277	2289	2303	2296	2304	2295	2285	2285	2287	2276	2286	2292
HTTΔP2 repeat 1	1631	1632	1643	1643	1631	1630	1619	1621	1631	1629	1627	1611	1604	1610	1607	1593	1580	1579	1579	1569	1568	1555	1542	1554	1554	1553	1544	1532	1530	1530	1539	1534	1524	1527	1519	1514	1516	1509	1520	1521	1522	1513	1510	1506	1512	1496	1499	1499	1503
HTTΔP2 repeat 2	1634	1639	1646	1645	1649	1633	1627	1626	1645	1637	1638	1622	1617	1614	1612	1597	1598	1592	1587	1588	1575	1556	1556	1561	1558	1551	1553	1550	1542	1536	1550	1555	1543	1545	1538	1529	1529	1534	1537	1542	1544	1535	1528	1526	1534	1523	1524	1520	1528
HTTΔP2 repeat 3	1593	1605	1607	1604	1604	1596	1593	1597	1599	1591	1589	1582	1577	1581	1575	1565	1563	1554	1555	1555	1540	1532	1525	1528	1532	1525	1522	1508	1498	1500	1522	1518	1502	1503	1498	1502	1490	1492	1495	1503	1503	1492	1483	1487	1485	1477	1483	1483	1489
HTTΔP2+Hsc70+Apg2+DNAJB1wt repeat 1	1764	1770	1785	1788	1781	1786	1774	1773	1783	1786	1783	1771	1774	1772	1770	1757	1750	1747	1746	1750	1738	1727	1713	1716	1721	1711	1712	1689	1692	1685	1708	1697	1689	1690	1680	1675	1683	1673	1674	1688	1684	1668	1671	1665	1675	1672	1670	1665	1680
HTTΔP2+Hsc70+Apg2+DNAJB1wt repeat 2	1834	1840	1852	1855	1854	1849	1843	1843	1856	1857	1853	1840	1841	1849	1843	1826	1810	1810	1818	1810	1800	1773	1771	1786	1783	1784	1775	1761	1759	1752	1764	1753	1757	1748	1738	1741	1739	1737	1744	1746	1740	1738	1729	1731	1731	1731	1723	1718	1733
HTTΔP2+Hsc70+Apg2+DNAJB1wt repeat 3	1815	1815	1825	1827	1827	1830	1817	1820	1829	1824	1814	1804	1804	1823	1808	1795	1790	1790	1793	1774	1770	1767	1750	1760	1762	1752	1741	1729	1732	1726	1740	1729	1728	1725	1717	1719	1713	1724	1709	1721	1716	1711	1706	1706	1705	1698	1697	1695	1707
Blank 1	25	18	22	21	22	24	24	20	22	22	21	22	19	19	21	21	21	20	20	20	20	21	21	21	20	20	22	20	21	20	21	20	21	20	21	21	22	22	17	18	21	20	20	20	19	21	20	23	19
Blank 2	22	17	22	21	23	24	23	20	21	21	22	20	19	20	20	23	22	17	21	21	21	21	20	22	22	21	22	22	23	18	19	19	20	21	20	21	22	23	19	19	19	21	21	19	21	22	20	20	17
Blank 3	23	19	21	21	23	22	23	20	21	20	19	21	19	20	20	21	20	19	19	21	21	21	20	17	19	21	22	21	22	19	20	20	21	21	21	22	20	20	19	20	20	19	20	21	20	23	20	21	18
FRET
Cycle Nr.	1	2	3	4	5	6	7	8	9	10	11	12	13	14	15	16	17	18	19	20	21	22	23	24	25	26	27	28	29	30	31	32	33	34	35	36	37	38	39	40	41	42	43	44	45	46	47	48	49
Time [s]	0	1199.9	2399.9	3599.8	4799.8	5999.7	7199.6	8399.6	9599.5	10799.5	11999.4	13199.4	14399.3	15599.3	16799.2	17999.1	19199.1	20399	21599	22798.9	23998.8	25198.8	26398.7	27598.7	28798.6	29998.6	31198.5	32398.4	33598.4	34798.3	35998.3	37198.2	38398.2	39598.1	40798	41998	43197.9	44397.9	45597.8	46797.8	47997.7	49197.6	50397.6	51597.5	52797.5	53997.4	55197.4	56397.3	57597.3
Temp. [°C]	26.7	25.3	25.7	25.8	26.3	26.2	26.5	25.9	25.6	26	26.4	26.4	26	25.5	25.8	26	26.4	25.8	25.5	25.9	26.3	26.4	26.5	25.8	25.7	26	26.4	26.6	26.6	26.3	25.5	25.9	26	26.3	26.4	26.7	26.9	26.8	25.9	25.6	25.8	26	26.2	26.4	26.5	26.6	26.9	26.8	25.7
Donor repeat 1	557	546	560	556	549	550	546	547	552	552	550	547	542	554	556	548	547	544	554	552	546	547	540	550	552	548	541	542	540	533	540	540	539	539	531	531	527	522	527	531	529	525	525	520	519	514	515	514	513
Donor repeat 2	555	549	555	553	546	544	541	545	550	553	548	546	544	552	551	552	546	543	553	552	549	544	545	550	548	546	542	540	539	533	538	541	540	536	532	528	528	528	525	532	531	526	523	521	522	517	514	510	517
Donor repeat 3	538	531	541	538	532	531	529	530	535	536	531	532	528	536	536	532	533	526	535	537	533	531	526	532	534	529	528	524	523	517	525	525	523	520	519	516	513	512	510	516	517	518	512	508	506	506	507	501	507
Acceptor repeat 1	268	259	261	260	258	255	257	256	254	256	256	254	254	255	256	258	253	252	254	256	256	255	256	254	257	256	254	256	255	252	253	253	251	248	249	250	247	246	240	240	238	238	236	234	233	232	229	227	226
Acceptor repeat 2	263	255	256	254	253	253	251	250	248	252	251	249	248	251	252	249	252	249	250	253	253	252	250	254	253	252	254	252	251	250	249	250	251	250	248	247	248	243	241	240	240	239	234	234	232	230	230	228	227
Acceptor repeat 3	266	258	256	256	254	254	252	253	252	251	252	250	250	249	250	251	252	249	253	252	255	253	252	253	255	253	255	252	255	250	250	250	250	248	247	245	242	245	239	240	240	237	237	234	234	230	232	231	225
HTT repeat 1	573	509	485	463	456	447	442	442	447	451	454	449	459	476	489	508	530	563	609	653	700	749	797	849	896	929	968	996	1025	1050	1083	1103	1124	1127	1141	1153	1161	1171	1186	1209	1211	1216	1217	1220	1231	1222	1227	1233	1246
HTT repeat 2	580	518	489	470	461	453	449	445	456	458	457	461	467	483	501	518	544	577	624	675	724	777	824	878	923	959	991	1023	1052	1071	1109	1126	1146	1158	1171	1183	1188	1194	1212	1234	1235	1243	1248	1243	1248	1250	1249	1248	1265
HTT repeat 3	580	520	490	475	464	459	454	452	458	460	462	461	469	486	502	518	543	577	626	674	722	770	816	874	923	959	989	1023	1050	1074	1112	1130	1145	1160	1173	1182	1192	1198	1221	1235	1245	1251	1247	1256	1250	1263	1262	1268	1273
HTT+Hsc70+Apg2+DNAJB1wt repeat 1	607	566	544	521	512	504	499	496	501	506	502	500	496	505	506	500	501	498	503	504	499	499	490	498	504	503	496	493	492	490	500	499	497	493	496	494	492	490	497	502	506	504	498	499	498	495	498	496	505
HTT+Hsc70+Apg2+DNAJB1wt repeat 2	606	570	542	520	510	504	496	497	505	503	500	497	496	505	503	504	498	499	503	504	499	497	492	501	501	499	493	494	493	487	500	500	498	495	491	494	489	490	494	500	502	498	495	497	494	496	494	495	503
HTT+Hsc70+Apg2+DNAJB1wt repeat 3	586	549	524	505	497	488	483	479	489	490	486	482	480	487	487	486	481	483	488	492	486	486	476	487	484	483	481	475	476	473	486	485	480	480	479	475	475	477	479	486	486	484	481	479	481	481	478	483	489
HTTΔP2 repeat 1	464	414	390	374	368	365	367	367	383	396	416	448	494	560	629	696	758	822	886	928	969	1003	1028	1065	1081	1103	1111	1124	1125	1138	1159	1167	1169	1168	1172	1180	1173	1175	1191	1198	1197	1192	1187	1192	1191	1192	1189	1191	1199
HTTΔP2 repeat 2	466	413	392	378	371	367	367	368	384	397	420	451	498	564	631	694	763	830	888	936	976	1011	1029	1073	1091	1112	1130	1132	1144	1148	1169	1179	1182	1184	1188	1187	1186	1196	1200	1217	1214	1209	1205	1208	1209	1210	1202	1201	1219
HTTΔP2 repeat 3	456	409	381	371	367	361	361	361	379	391	412	441	486	551	620	686	751	814	874	919	954	987	1011	1052	1068	1091	1094	1116	1116	1125	1150	1151	1154	1156	1158	1163	1154	1161	1167	1184	1182	1171	1172	1178	1173	1174	1182	1172	1185
HTTΔP2+Hsc70+Apg2+DNAJB1wt repeat 1	486	451	427	412	404	403	401	402	412	418	427	440	462	500	538	585	633	693	756	807	855	902	936	985	1016	1046	1071	1093	1112	1131	1164	1177	1188	1205	1203	1217	1226	1225	1243	1260	1266	1266	1265	1275	1275	1282	1281	1284	1300
HTTΔP2+Hsc70+Apg2+DNAJB1wt repeat 2	501	467	444	426	419	412	414	414	425	430	439	454	476	514	553	598	649	711	778	829	885	923	965	1016	1050	1080	1106	1131	1149	1167	1206	1221	1226	1241	1249	1254	1266	1271	1285	1299	1303	1316	1308	1319	1322	1315	1316	1330	1343
HTTΔP2+Hsc70+Apg2+DNAJB1wt repeat 3	495	461	440	421	415	407	406	407	421	430	436	447	473	512	552	598	643	704	770	825	873	920	956	1009	1039	1067	1093	1110	1136	1155	1189	1204	1213	1225	1240	1244	1243	1252	1273	1286	1290	1293	1295	1294	1295	1304	1305	1315	1322
Blank 1	83	83	82	82	81	83	83	78	79	81	83	81	78	79	81	81	82	78	81	81	82	82	80	81	78	81	82	80	82	79	79	80	79	80	79	82	83	80	77	79	80	80	80	81	80	81	79	80	77
Blank 2	85	80	82	81	83	82	82	78	81	82	83	82	79	80	81	83	81	79	80	82	81	80	79	79	80	80	81	82	82	80	80	78	80	79	81	83	82	80	79	78	78	80	79	78	79	78	81	79	79
Blank 3	84	81	81	83	82	83	81	83	81	83	83	82	79	80	81	82	82	78	81	81	82	82	82	80	81	82	81	81	81	80	79	80	79	82	80	82	78	79	81	78	81	79	80	81	79	80	80	80	78
FIG 3C
RAW DATA OF FRET MEASUREMENT FOR HTTΔP1
INDEPENDENT EXPERIMENT 1
Application: Tecan i-control				Tecan i-control , 2.0.10.0
Device: infinite 200Pro				Serial number: 1909005170				Serial number of connected stacker:
Firmware: V_5.31_04/18_InfiniteRX (Mar 28 2018/16.41.26)				MAI, V_5.31_04/18_InfiniteRX (Mar 28 2018/16.41.26)
Date:	2022-03-15
Time:	5:14:57 PM
System				DESKTOP-I4Q4TGL
User				DESKTOP-I4Q4TGL\C.elegans
Plate				Corning 384 Flat Bottom Black Polystyrene Cat. No.: 3655/3711 [COS384fb.pdfx]
Plate-ID (Stacker)
Wait (Plate)				On	Target Temperature: 20 °C
List of actions in this measurement script:
Kinetic
Fluorescence
Fluorescence
Fluorescence
3 Labels
Kinetic Measurement
Kinetic Cycles				1000
Interval Time				00:20:00
Mode				Fluorescence Top Reading
Excitation Wavelength				430	nm
Emission Wavelength				485	nm
Excitation Bandwidth				9	nm
Emission Bandwidth				20	nm
Gain				80	Manual
Number of Flashes				10
Integration Time				20	µs
Lag Time				0	µs
Settle Time				0	ms
Z-Position (Manual)				20000	µm
Mode				Fluorescence Top Reading
Excitation Wavelength				485	nm
Emission Wavelength				535	nm
Excitation Bandwidth				9	nm
Emission Bandwidth				20	nm
Gain				80	Manual
Number of Flashes				10
Integration Time				20	µs
Lag Time				0	µs
Settle Time				0	ms
Z-Position (Manual)				20000	µm
Mode				Fluorescence Top Reading
Excitation Wavelength				430	nm
Emission Wavelength				535	nm
Excitation Bandwidth				9	nm
Emission Bandwidth				20	nm
Gain				80	Manual
Number of Flashes				10
Integration Time				20	µs
Lag Time				0	µs
Settle Time				0	ms
Z-Position (Manual)				20000	µm
Part of Plate				B2-P4
Start Time:	3/15/2022 5:14:57 PM
Donor
Cycle Nr.	1	2	3	4	5	6	7	8	9	10	11	12	13	14	15	16	17	18	19	20	21	22	23	24	25	26	27	28	29	30	31	32	33	34	35	36	37	38	39	40	41	42	43	44	45	46	47	48	49
Time [s]	0	1200.1	2400.1	3600.2	4800.3	6000.4	7200.4	8400.5	9600.6	10800.7	12000.7	13200.8	14400.9	15601	16801.1	18001.1	19201.2	20401.3	21601.4	22801.4	24001.5	25201.6	26401.7	27601.7	28801.8	30001.9	31202	32402	33602.1	34802.2	36002.3	37202.3	38402.4	39602.5	40802.6	42002.7	43202.7	44402.8	45602.9	46803	48003	49203.1	50403.2	51603.3	52803.3	54003.4	55203.5	56403.6	57603.6
Temp. [°C]	22.3	23.1	23.6	23.9	24	24.1	24.1	24.1	24.1	24	24	24	24	24	23.9	23.9	23.9	23.9	23.9	23.9	23.9	23.9	23.9	23.8	23.8	23.8	23.8	23.8	23.8	23.7	23.7	23.9	24.1	24	23.9	23.7	23.7	23.6	23.6	23.5	23.5	23.5	23.5	23.5	23.6	23.6	23.8	23.8	23.9
Donor repeat 1	717	713	717	718	716	724	725	727	733	724	727	727	735	728	733	729	731	729	734	733	729	731	729	729	736	735	726	723	725	728	724	715	717	706	704	706	710	704	707	711	695	702	698	698	694	696	692	687	688
Donor repeat 2	752	760	759	760	759	767	761	770	763	765	768	765	768	765	768	769	769	776	767	765	773	768	766	769	764	765	768	767	761	764	758	761	745	744	745	741	751	745	734	736	741	743	737	730	737	724	728	726	719
Donor repeat 3	704	714	715	715	709	716	720	719	725	725	719	725	732	725	731	719	726	722	724	718	727	715	722	720	734	726	719	723	716	716	713	711	716	706	698	708	713	704	698	704	701	700	696	687	686	693	686	677	678
Acceptor repeat 1	19	19	19	21	19	20	19	20	20	20	19	20	18	19	20	19	17	20	21	19	20	20	20	19	19	18	19	18	19	18	18	19	20	19	20	19	19	19	19	19	18	19	19	20	19	19	20	19	19
Acceptor repeat 2	17	19	19	19	19	18	19	18	19	19	20	19	18	19	19	19	19	19	19	19	20	20	20	20	19	19	20	18	19	20	19	18	19	18	20	19	19	19	19	19	18	16	17	19	19	19	19	20	19
Acceptor repeat 3	17	20	19	20	19	21	18	20	21	20	19	19	20	19	19	20	19	21	19	20	19	18	19	19	19	20	18	20	20	18	19	20	19	20	19	18	18	18	18	18	19	19	20	19	19	18	19	20	19
HTT repeat 1	303	313	312	318	317	317	319	318	320	321	319	318	318	319	317	318	316	318	317	310	309	309	305	302	297	296	284	284	281	274	267	265	252	254	247	240	239	233	229	220	217	213	213	209	207	201	201	197	192
HTT repeat 2	316	322	325	333	334	331	328	330	331	332	334	333	332	330	335	330	326	328	320	325	324	325	318	315	314	306	304	295	291	286	280	273	270	265	255	251	244	241	238	231	229	224	222	218	211	208	203	206	199
HTT repeat 3	301	313	317	317	318	318	313	319	318	320	322	318	319	319	316	318	309	315	314	316	311	309	307	301	299	300	288	291	281	277	273	268	267	254	250	244	242	234	232	226	225	221	215	211	210	207	204	199	197
HTT+Hsc70+Apg2+DNAJB1wt repeat 1	322	327	331	331	330	329	330	332	333	327	334	337	335	331	338	332	341	329	337	336	337	337	333	337	336	339	342	335	338	339	339	338	335	329	330	335	335	335	337	338	333	340	335	336	338	333	338	333	333
HTT+Hsc70+Apg2+DNAJB1wt repeat 2	320	332	337	336	334	333	337	334	342	341	337	333	338	339	341	338	340	343	341	339	346	341	338	345	342	344	342	340	343	344	340	341	340	336	337	339	339	340	339	342	343	343	341	338	341	338	338	338	335
HTT+Hsc70+Apg2+DNAJB1wt repeat 3	325	335	337	337	336	338	338	337	338	344	339	341	344	341	340	336	340	346	344	345	340	346	343	339	340	348	343	343	341	347	340	344	341	335	335	342	338	342	340	344	339	342	342	342	336	339	336	339	335
HTTΔP1 repeat 1	581	576	570	571	573	572	573	575	573	573	574	584	579	572	575	569	575	574	576	581	575	571	575	575	582	585	587	576	583	576	582	586	575	572	572	578	574	565	576	574	581	577	574	576	581	574	571	567	574
HTTΔP1 repeat 2	627	624	610	614	609	611	617	609	609	614	617	609	619	614	618	613	610	619	619	623	614	619	618	629	621	624	623	623	622	624	619	619	619	615	615	620	622	603	619	620	625	619	618	615	624	615	611	614	607
HTTΔP1 repeat 3	606	599	590	590	589	596	597	594	595	595	602	601	599	599	592	599	606	600	604	603	601	604	601	601	601	616	607	608	609	604	604	601	598	593	597	600	604	581	609	601	596	604	596	599	599	591	598	594	593
HTTΔP1+Hsc70+Apg2+DNAJB1wt repeat 1	580	576	573	572	577	584	591	594	596	598	583	591	595	603	603	600	610	608	602	600	611	618	609	614	611	615	606	616	615	613	616	610	614	602	609	616	611	613	613	620	617	619	611	611	614	612	612	609	612
HTTΔP1+Hsc70+Apg2+DNAJB1wt repeat 2	593	588	584	585	589	592	597	602	594	602	605	610	607	613	611	608	617	620	614	622	626	620	619	624	623	620	626	625	623	619	618	623	621	623	618	621	621	620	623	622	627	625	630	621	626	627	625	619	622
HTTΔP1+Hsc70+Apg2+DNAJB1wt repeat 3	610	597	601	600	599	605	611	611	612	620	626	621	625	627	628	622	629	624	635	634	640	637	640	630	637	643	644	637	633	633	637	648	637	628	628	633	638	633	641	640	639	629	639	638	639	632	637	636	633
Blank 1	18	21	21	20	20	21	19	21	20	20	21	20	20	21	20	20	20	20	21	21	20	20	21	22	20	20	20	20	19	18	20	21	21	22	19	20	20	19	21	20	19	19	21	19	20	19	21	20	21
Blank 2	20	20	21	23	20	22	21	22	23	20	22	21	22	22	21	21	22	21	21	21	22	21	21	22	21	23	22	22	22	21	22	22	22	21	21	22	22	20	21	22	21	22	22	22	22	22	23	23	23
Blank 3	18	21	18	19	18	20	20	21	20	19	19	18	20	20	18	19	19	19	18	20	20	19	18	18	17	20	19	19	18	19	18	19	20	18	20	19	18	19	18	20	19	18	21	19	18	18	19	20	20
Acceptor
Cycle Nr.	1	2	3	4	5	6	7	8	9	10	11	12	13	14	15	16	17	18	19	20	21	22	23	24	25	26	27	28	29	30	31	32	33	34	35	36	37	38	39	40	41	42	43	44	45	46	47	48	49
Time [s]	0	1200.1	2400.2	3600.2	4800.3	6000.4	7200.5	8400.6	9600.6	10800.7	12000.8	13200.9	14400.9	15601	16801.1	18001.2	19201.2	20401.3	21601.4	22801.5	24001.5	25201.6	26401.7	27601.8	28801.9	30001.9	31202	32402.1	33602.1	34802.2	36002.3	37202.4	38402.5	39602.5	40802.6	42002.7	43202.7	44402.8	45602.9	46803	48003.1	49203.1	50403.2	51603.3	52803.4	54003.4	55203.5	56403.6	57603.7
Temp. [°C]	22.4	23.1	23.6	23.9	24	24.1	24.1	24.1	24.1	24	24	24	24	24	23.9	23.9	23.9	23.9	23.9	23.9	23.9	23.9	23.9	23.8	23.8	23.8	23.8	23.8	23.8	23.7	23.7	23.9	24.1	24	23.9	23.7	23.7	23.6	23.6	23.5	23.5	23.5	23.5	23.5	23.6	23.7	23.8	23.8	23.9
Donor repeat 1	14	13	14	15	14	15	14	14	15	13	15	14	14	13	13	14	13	13	13	14	14	13	14	12	14	14	14	13	13	13	13	13	13	15	14	13	14	13	13	14	13	13	13	13	13	14	14	14	13
Donor repeat 2	14	14	13	14	14	14	14	15	14	14	13	13	13	15	14	14	14	13	14	13	14	13	15	14	14	13	14	13	14	13	14	13	14	13	13	14	13	13	14	14	14	14	15	14	13	14	15	14	15
Donor repeat 3	12	14	14	14	13	14	13	13	14	15	14	15	13	14	14	13	14	13	14	13	14	13	14	14	14	14	13	14	13	12	14	13	13	14	14	14	13	14	14	14	13	14	13	14	14	13	14	15	15
Acceptor repeat 1	2665	2678	2676	2694	2702	2681	2709	2702	2705	2706	2696	2709	2714	2712	2694	2678	2718	2719	2690	2697	2684	2720	2690	2674	2619	2661	2631	2624	2620	2586	2573	2564	2520	2488	2462	2443	2427	2392	2366	2324	2326	2277	2277	2232	2217	2182	2166	2140	2113
Acceptor repeat 2	2756	2775	2794	2786	2816	2812	2820	2827	2832	2839	2817	2831	2854	2818	2830	2828	2823	2844	2848	2826	2827	2829	2812	2783	2790	2789	2789	2769	2753	2712	2691	2691	2653	2626	2600	2563	2538	2517	2502	2469	2445	2400	2386	2346	2310	2317	2275	2232	2199
Acceptor repeat 3	2675	2696	2712	2726	2723	2735	2719	2734	2732	2739	2736	2742	2756	2735	2734	2748	2748	2736	2746	2722	2708	2744	2708	2716	2719	2686	2691	2692	2660	2638	2611	2602	2579	2534	2502	2516	2469	2429	2448	2412	2376	2354	2325	2300	2265	2254	2221	2197	2173
HTT repeat 1	1144	1158	1173	1164	1162	1163	1164	1158	1172	1166	1174	1169	1167	1173	1157	1171	1171	1168	1171	1173	1179	1169	1178	1165	1165	1174	1165	1173	1155	1156	1161	1151	1162	1149	1143	1135	1140	1134	1120	1113	1114	1100	1101	1096	1082	1080	1070	1056	1063
HTT repeat 2	1185	1195	1200	1204	1208	1213	1208	1206	1212	1208	1209	1228	1213	1224	1214	1217	1216	1227	1222	1210	1218	1215	1226	1222	1219	1220	1224	1212	1217	1206	1202	1209	1210	1202	1194	1186	1187	1171	1171	1171	1167	1153	1147	1144	1127	1125	1125	1107	1098
HTT repeat 3	1145	1153	1157	1153	1158	1162	1161	1169	1166	1175	1172	1176	1167	1172	1167	1171	1175	1161	1171	1168	1165	1180	1181	1170	1174	1166	1160	1159	1169	1156	1155	1161	1155	1133	1143	1140	1133	1126	1128	1121	1121	1110	1103	1095	1089	1085	1072	1078	1065
HTT+Hsc70+Apg2+DNAJB1wt repeat 1	1288	1303	1300	1303	1314	1326	1326	1328	1324	1327	1329	1329	1324	1332	1329	1332	1339	1335	1325	1338	1348	1348	1353	1347	1347	1351	1346	1346	1338	1334	1348	1350	1345	1344	1355	1348	1345	1338	1350	1340	1337	1344	1347	1352	1348	1357	1347	1347	1342
HTT+Hsc70+Apg2+DNAJB1wt repeat 2	1304	1320	1327	1325	1343	1340	1340	1342	1336	1354	1345	1355	1352	1366	1342	1353	1360	1353	1368	1363	1360	1358	1363	1357	1368	1379	1362	1363	1377	1355	1355	1366	1371	1369	1364	1363	1365	1357	1363	1368	1363	1367	1375	1356	1369	1371	1376	1373	1380
HTT+Hsc70+Apg2+DNAJB1wt repeat 3	1323	1339	1331	1338	1348	1347	1345	1345	1352	1369	1351	1359	1360	1359	1355	1360	1362	1374	1369	1366	1364	1373	1388	1377	1376	1392	1379	1373	1378	1374	1378	1381	1383	1359	1372	1364	1377	1376	1367	1379	1366	1381	1383	1384	1373	1388	1376	1385	1379
HTTΔP1 repeat 1	2286	2298	2294	2279	2305	2281	2304	2302	2300	2307	2304	2313	2295	2302	2287	2298	2309	2309	2323	2316	2315	2341	2329	2308	2320	2339	2334	2317	2319	2310	2323	2329	2308	2317	2302	2308	2306	2318	2311	2318	2331	2326	2321	2326	2309	2321	2312	2304	2323
HTTΔP1 repeat 2	2471	2458	2455	2444	2469	2484	2472	2474	2480	2464	2496	2486	2483	2489	2485	2495	2497	2488	2496	2504	2504	2501	2508	2516	2518	2506	2497	2495	2492	2484	2498	2501	2506	2491	2487	2485	2511	2495	2481	2496	2489	2488	2492	2486	2489	2487	2494	2495	2479
HTTΔP1 repeat 3	2359	2360	2349	2354	2379	2374	2385	2384	2390	2394	2397	2400	2390	2377	2392	2415	2390	2404	2391	2403	2412	2397	2401	2409	2412	2416	2414	2411	2409	2401	2402	2427	2417	2420	2412	2419	2410	2416	2398	2400	2409	2412	2390	2415	2404	2413	2403	2404	2379
HTTΔP1+Hsc70+Apg2+DNAJB1wt repeat 1	2457	2478	2483	2497	2499	2513	2506	2518	2521	2525	2547	2539	2523	2537	2514	2532	2556	2542	2563	2544	2549	2562	2557	2550	2558	2540	2557	2557	2553	2557	2547	2548	2554	2544	2532	2548	2543	2551	2554	2557	2551	2559	2554	2567	2562	2556	2547	2550	2553
HTTΔP1+Hsc70+Apg2+DNAJB1wt repeat 2	2518	2519	2532	2525	2531	2529	2572	2560	2569	2565	2576	2570	2562	2551	2560	2579	2588	2577	2587	2601	2594	2586	2609	2577	2570	2591	2576	2600	2607	2577	2599	2585	2598	2589	2582	2591	2599	2605	2591	2607	2597	2597	2601	2595	2595	2604	2605	2596	2613
HTTΔP1+Hsc70+Apg2+DNAJB1wt repeat 3	2554	2572	2597	2597	2589	2623	2599	2628	2622	2611	2624	2623	2632	2620	2639	2623	2644	2657	2629	2624	2627	2638	2642	2662	2670	2665	2653	2662	2665	2640	2656	2661	2661	2628	2617	2652	2662	2654	2659	2669	2654	2646	2642	2660	2647	2654	2661	2659	2661
Blank 1	13	15	15	15	15	14	14	14	15	15	15	14	14	14	13	14	14	14	14	14	13	14	14	15	15	14	15	14	13	15	14	14	14	15	14	15	14	14	13	15	13	14	14	13	13	14	13	14	14
Blank 2	13	14	15	14	15	14	16	15	15	14	15	14	13	14	14	15	14	15	15	15	14	14	14	14	14	15	15	14	15	15	14	15	14	14	15	14	14	14	15	13	14	14	14	14	14	15	14	15	15
Blank 3	12	14	14	15	15	13	14	14	13	14	15	14	13	13	13	14	14	13	14	14	14	14	13	14	13	14	14	14	14	15	14	14	15	14	14	14	13	14	14	14	13	14	14	12	15	13	14	15	16
FRET
Cycle Nr.	1	2	3	4	5	6	7	8	9	10	11	12	13	14	15	16	17	18	19	20	21	22	23	24	25	26	27	28	29	30	31	32	33	34	35	36	37	38	39	40	41	42	43	44	45	46	47	48	49
Time [s]	0	1200.1	2400.2	3600.3	4800.3	6000.4	7200.5	8400.6	9600.6	10800.7	12000.8	13200.9	14400.9	15601	16801.1	18001.2	19201.2	20401.3	21601.4	22801.5	24001.5	25201.6	26401.7	27601.8	28801.9	30001.9	31202	32402.1	33602.1	34802.2	36002.3	37202.4	38402.5	39602.5	40802.6	42002.7	43202.7	44402.8	45602.9	46803	48003.1	49203.1	50403.2	51603.3	52803.4	54003.4	55203.5	56403.6	57603.7
Temp. [°C]	22.4	23.1	23.6	23.9	24	24.1	24.1	24.1	24.1	24	24	24	24	24	23.9	23.9	23.9	23.9	23.9	23.9	23.9	23.9	23.8	23.8	23.8	23.8	23.8	23.8	23.8	23.7	23.7	23.9	24.1	24	23.9	23.7	23.7	23.6	23.6	23.5	23.5	23.5	23.5	23.5	23.6	23.7	23.8	23.8	23.9
Donor repeat 1	178	193	180	192	182	194	183	186	183	181	184	179	182	180	182	191	186	185	183	185	184	182	181	184	185	184	185	183	180	185	184	182	175	182	179	181	177	181	179	178	181	180	179	179	179	179	180	178	178
Donor repeat 2	190	196	194	201	190	196	189	193	190	193	188	189	193	192	190	198	194	192	191	193	193	194	193	193	194	195	192	194	194	188	194	191	192	191	189	193	190	189	189	190	192	192	190	189	188	190	186	186	187
Donor repeat 3	180	187	179	187	181	192	178	178	184	179	181	182	182	181	183	192	182	183	182	180	180	184	184	180	180	181	181	180	180	180	179	181	180	182	182	178	180	178	181	181	180	179	177	179	178	178	177	178	179
Acceptor repeat 1	83	91	80	88	78	87	81	76	78	79	77	78	80	82	79	88	79	80	79	80	84	80	85	84	88	87	87	87	87	86	85	87	88	87	86	84	86	84	82	85	84	81	82	79	81	80	80	78	77
Acceptor repeat 2	85	93	82	91	82	90	84	83	83	81	80	83	81	84	81	93	80	85	85	86	86	88	88	89	90	89	89	91	91	92	93	89	90	90	89	88	90	88	87	85	87	85	83	82	83	80	83	80	81
Acceptor repeat 3	82	90	83	90	80	88	80	81	79	78	79	77	79	80	80	88	81	82	83	83	85	81	85	85	87	89	85	86	88	90	86	89	90	89	86	87	86	86	86	86	83	84	81	80	82	83	81	81	80
HTT repeat 1	145	138	121	125	118	125	115	114	116	120	118	119	119	121	124	133	127	130	133	134	141	146	155	161	172	184	192	206	215	224	237	245	260	270	275	291	300	308	315	322	324	333	340	344	346	347	351	354	356
HTT repeat 2	150	141	123	128	121	129	119	118	119	122	122	123	125	123	122	137	130	134	137	141	143	151	160	169	176	189	198	206	223	236	249	256	271	277	291	299	313	318	330	338	347	342	351	357	355	364	364	371	366
HTT repeat 3	141	136	120	124	114	123	116	114	112	115	113	116	119	118	119	132	124	125	131	131	138	141	149	155	163	177	183	193	199	212	223	234	248	260	266	277	286	294	302	310	318	320	328	331	337	339	344	350	348
HTT+Hsc70+Apg2+DNAJB1wt repeat 1	153	148	132	139	128	136	129	127	129	129	127	131	129	132	132	141	132	135	133	133	133	132	133	136	137	138	133	135	135	137	137	134	135	139	141	141	142	142	141	144	144	144	146	144	145	146	145	150	149
HTT+Hsc70+Apg2+DNAJB1wt repeat 2	158	149	130	139	131	137	133	131	130	132	131	133	133	132	132	142	134	137	134	134	133	136	134	137	138	134	140	138	139	141	139	139	138	137	139	141	139	143	143	140	147	143	144	144	147	147	147	149	153
HTT+Hsc70+Apg2+DNAJB1wt repeat 3	157	153	138	142	130	138	134	133	133	130	134	134	132	134	131	144	135	133	134	137	135	135	135	133	141	139	139	139	142	139	139	140	143	142	140	143	143	149	145	146	152	151	153	151	149	150	154	158	156
HTTΔP1 repeat 1	208	217	210	216	210	215	205	207	207	208	206	207	211	209	204	218	207	209	211	207	206	212	211	212	213	211	215	214	219	215	213	211	215	212	217	216	216	220	216	222	221	225	223	225	228	231	229	229	232
HTTΔP1 repeat 2	225	230	220	229	222	229	223	221	221	225	223	224	225	226	221	234	224	224	221	225	225	227	230	224	229	225	226	232	228	229	228	228	227	233	232	236	237	233	238	242	239	241	241	243	246	248	247	250	255
HTTΔP1 repeat 3	216	222	214	223	214	223	217	218	214	218	217	220	216	216	212	226	218	220	221	222	220	220	218	221	220	223	218	221	225	222	220	221	223	224	225	226	226	228	229	234	230	228	231	236	236	236	240	241	245
HTTΔP1+Hsc70+Apg2+DNAJB1wt repeat 1	226	228	228	234	224	233	224	230	231	227	232	234	230	232	233	244	232	232	235	233	236	240	235	237	239	234	239	237	239	237	239	240	240	239	240	241	239	241	244	244	242	246	249	247	248	248	249	250	255
HTTΔP1+Hsc70+Apg2+DNAJB1wt repeat 2	230	238	229	239	234	238	229	232	233	235	234	233	236	232	231	246	238	238	235	240	242	238	237	242	239	239	241	243	244	238	246	245	242	239	246	250	245	247	252	247	247	248	253	252	250	253	253	258	254
HTTΔP1+Hsc70+Apg2+DNAJB1wt repeat 3	236	242	231	241	235	245	237	237	235	236	239	241	242	241	242	253	245	245	245	244	245	245	246	246	246	247	245	248	248	245	246	249	247	244	249	248	253	252	253	250	254	255	260	256	257	256	256	258	261
Blank 1	8	19	9	20	9	19	9	9	10	9	8	9	9	8	7	18	9	9	8	8	9	8	8	9	9	8	8	8	8	9	9	9	9	8	8	8	7	8	9	8	6	8	8	8	9	9	10	8	9
Blank 2	8	19	10	19	10	18	9	8	9	9	9	9	7	9	9	19	9	8	9	8	8	8	8	9	9	9	8	9	8	8	8	10	9	10	9	8	8	8	7	7	8	9	9	9	9	9	8	9	9
Blank 3	7	18	9	18	8	18	8	8	8	9	8	8	8	8	8	18	8	7	8	8	7	7	8	7	7	8	7	8	7	8	9	7	7	8	7	8	7	7	8	7	7	7	8	7	8	8	8	8	8
INDEPENDENT EXPERIMENT 2
Application: Tecan i-control				Tecan i-control , 2.0.10.0
Device: infinite 200Pro				Serial number: 1909005170				Serial number of connected stacker:
Firmware: V_5.31_04/18_InfiniteRX (Mar 28 2018/16.41.26)				MAI, V_5.31_04/18_InfiniteRX (Mar 28 2018/16.41.26)
Date:	2022-03-18
Time:	3:34:19 PM
System				DESKTOP-I4Q4TGL
User				DESKTOP-I4Q4TGL\C.elegans
Plate				Corning 384 Flat Bottom Black Polystyrene Cat. No.: 3655/3711 [COS384fb.pdfx]
Plate-ID (Stacker)
Wait (Plate)				On	Target Temperature: 20 °C
List of actions in this measurement script:
Kinetic
Fluorescence
Fluorescence
Fluorescence
3 Labels
Kinetic Measurement
Kinetic Cycles				1000
Interval Time				00:20:00
Mode				Fluorescence Top Reading
Excitation Wavelength				430	nm
Emission Wavelength				485	nm
Excitation Bandwidth				9	nm
Emission Bandwidth				20	nm
Gain				80	Manual
Number of Flashes				10
Integration Time				20	µs
Lag Time				0	µs
Settle Time				0	ms
Z-Position (Manual)				20000	µm
Mode				Fluorescence Top Reading
Excitation Wavelength				485	nm
Emission Wavelength				535	nm
Excitation Bandwidth				9	nm
Emission Bandwidth				20	nm
Gain				80	Manual
Number of Flashes				10
Integration Time				20	µs
Lag Time				0	µs
Settle Time				0	ms
Z-Position (Manual)				20000	µm
Mode				Fluorescence Top Reading
Excitation Wavelength				430	nm
Emission Wavelength				535	nm
Excitation Bandwidth				9	nm
Emission Bandwidth				20	nm
Gain				80	Manual
Number of Flashes				10
Integration Time				20	µs
Lag Time				0	µs
Settle Time				0	ms
Z-Position (Manual)				20000	µm
Part of Plate				B6-P8
Start Time:	3/18/2022 3:34:19 PM
Donor
Cycle Nr.	1	2	3	4	5	6	7	8	9	10	11	12	13	14	15	16	17	18	19	20	21	22	23	24	25	26	27	28	29	30	31	32	33	34	35	36	37	38	39	40	41	42	43	44	45	46	47	48	49
Time [s]	0	1200.1	2400.2	3600.2	4800.3	6000.4	7200.5	8400.5	9600.6	10800.7	12000.8	13200.9	14400.9	15601	16801.1	18001.1	19201.2	20401.3	21601.4	22801.5	24001.5	25201.6	26401.7	27601.8	28801.8	30001.9	31202	32402.1	33602.1	34802.2	36002.3	37202.4	38402.4	39602.5	40802.6	42002.7	43202.7	44402.8	45602.9	46803	48003	49203.1	50403.2	51603.3	52803.3	54003.4	55203.5	56403.6	57603.7
Temp. [°C]	24.5	24.5	24.6	24.6	24.6	24.6	24.6	24.5	24.5	24.4	24.3	24.2	24.1	24	24	24	24	23.9	23.9	23.9	23.8	23.8	23.8	23.8	23.8	23.8	23.8	23.8	23.8	23.8	23.8	23.8	23.8	23.8	23.8	23.8	23.8	23.8	23.8	23.8	23.8	23.8	24	24.2	24.2	24	23.9	23.9	23.9
Donor repeat 1	914	908	905	905	914	912	921	915	924	929	921	929	922	923	921	927	914	915	916	919	911	915	904	909	903	903	910	892	887	890	898	891	882	884	880	880	871	873	878	874	869	877	863	862	861	863	863	858	859
Donor repeat 2	904	890	893	896	911	903	902	904	901	900	904	915	911	909	912	910	905	908	902	904	907	894	899	895	892	889	885	884	877	876	874	872	870	869	866	860	862	857	855	847	855	865	851	854	844	850	842	850	847
Donor repeat 3	839	829	844	836	848	839	842	843	845	847	853	847	855	851	849	857	850	851	854	846	842	841	838	844	829	838	833	832	827	820	818	810	819	816	808	812	806	806	799	803	807	801	799	798	791	800	792	787	793
Acceptor repeat 1	18	18	19	18	18	17	17	17	16	16	17	17	16	17	17	17	17	17	17	16	17	17	16	14	17	16	16	17	17	17	16	16	16	17	17	16	16	16	17	16	16	16	17	17	16	16	17	15	16
Acceptor repeat 2	17	17	17	18	18	17	18	16	17	16	16	16	16	16	16	16	16	16	17	15	16	15	16	16	17	16	16	16	17	16	15	15	16	16	16	15	15	16	17	15	15	16	16	18	17	16	15	16	16
Acceptor repeat 3	17	17	18	16	17	17	18	17	17	15	16	15	15	16	17	16	17	17	16	16	15	16	15	16	16	14	16	16	16	15	16	16	16	16	16	16	14	16	16	15	15	17	16	15	16	17	14	16	15
HTT repeat 1	332	331	340	344	350	352	346	348	345	350	347	345	345	343	338	338	331	328	322	312	307	300	290	282	278	269	265	255	254	240	233	232	229	223	220	213	208	205	200	198	195	192	193	189	183	185	182	179	178
HTT repeat 2	364	369	372	373	380	382	382	379	377	383	378	381	377	374	371	367	364	360	347	343	337	328	317	313	304	293	285	281	271	265	262	253	247	246	239	234	227	225	220	215	215	211	209	203	204	196	198	194	194
HTT repeat 3	358	364	366	368	373	370	369	375	371	370	373	371	369	367	368	362	359	350	343	333	332	325	314	305	299	288	282	278	269	263	258	252	248	238	234	233	224	223	221	220	214	210	206	204	199	198	194	189	189
HTT+Hsc70+Apg2+DNAJB1wt repeat 1	357	366	367	372	369	371	374	377	380	374	377	379	380	383	384	385	383	385	384	384	386	386	388	385	384	385	381	385	387	387	388	387	381	381	383	387	384	382	386	389	387	383	387	386	381	384	383	389	382
HTT+Hsc70+Apg2+DNAJB1wt repeat 2	385	388	395	394	394	402	399	400	397	401	401	406	397	408	407	408	404	412	413	411	414	410	416	408	408	408	415	404	411	409	417	414	416	406	418	411	406	409	411	411	412	413	412	406	405	415	409	409	411
HTT+Hsc70+Apg2+DNAJB1wt repeat 3	380	385	395	395	399	397	401	400	404	401	399	406	405	411	403	405	408	415	407	409	407	410	412	408	419	415	411	409	414	415	409	412	413	411	415	411	409	411	412	410	412	413	415	411	408	409	411	416	410
HTTΔP1 repeat 1	493	484	483	483	475	475	472	467	461	460	471	469	461	470	466	470	474	476	474	477	475	474	478	477	474	477	476	474	470	474	475	475	471	474	475	475	477	479	473	474	472	472	469	464	464	466	470	472	474
HTTΔP1 repeat 2	532	518	514	509	513	512	516	514	521	521	519	519	527	524	529	524	525	526	526	524	526	541	528	529	526	535	531	533	528	527	531	530	528	527	530	524	529	531	534	530	530	527	534	527	528	526	524	532	531
HTTΔP1 repeat 3	515	506	504	503	496	505	504	509	502	512	507	510	508	516	517	512	508	514	515	520	521	515	522	515	518	523	525	520	515	518	517	518	522	515	519	516	520	526	522	530	519	520	520	518	519	516	524	528	513
HTTΔP1+Hsc70+Apg2+DNAJB1wt repeat 1	526	513	509	510	517	526	523	528	529	530	539	537	534	540	540	540	548	548	556	546	542	545	547	549	550	548	546	553	548	550	544	546	547	543	545	545	550	547	548	548	544	547	551	545	543	542	535	549	544
HTTΔP1+Hsc70+Apg2+DNAJB1wt repeat 2	480	470	473	473	473	482	486	493	489	492	497	501	496	501	497	499	505	498	505	505	511	511	506	508	506	510	513	515	506	505	507	510	506	514	512	513	511	506	512	518	516	509	513	505	505	512	510	508	502
HTTΔP1+Hsc70+Apg2+DNAJB1wt repeat 3	524	510	511	515	514	525	523	526	531	532	533	534	537	536	545	545	543	546	549	549	548	548	549	550	545	554	545	546	551	552	551	548	552	550	554	553	549	549	551	555	553	551	548	548	546	552	548	548	558
Blank 1	18	17	18	19	17	18	18	16	18	18	17	17	17	16	17	16	16	16	17	17	16	16	16	16	17	16	15	16	17	16	15	15	16	16	16	15	16	16	17	15	16	16	15	16	16	16	16	15	16
Blank 2	17	19	17	17	18	18	18	18	18	17	16	17	16	18	17	16	17	18	16	16	16	14	15	17	15	17	16	16	16	16	16	15	16	16	15	16	16	16	16	15	15	16	16	17	15	14	16	16	16
Blank 3	17	17	17	17	18	18	18	18	18	16	16	15	18	16	16	16	17	15	16	16	16	16	16	15	16	17	16	15	16	16	16	15	14	17	15	18	16	16	16	16	16	17	17	17	18	15	15	15	17
Acceptor
Cycle Nr.	1	2	3	4	5	6	7	8	9	10	11	12	13	14	15	16	17	18	19	20	21	22	23	24	25	26	27	28	29	30	31	32	33	34	35	36	37	38	39	40	41	42	43	44	45	46	47	48	49
Time [s]	0	1200.1	2400.2	3600.2	4800.3	6000.4	7200.5	8400.5	9600.6	10800.7	12000.8	13200.9	14400.9	15601	16801.1	18001.1	19201.2	20401.3	21601.4	22801.5	24001.5	25201.6	26401.7	27601.8	28801.8	30001.9	31202	32402.1	33602.1	34802.2	36002.3	37202.4	38402.4	39602.5	40802.6	42002.7	43202.8	44402.8	45602.9	46803	48003.1	49203.1	50403.2	51603.3	52803.4	54003.4	55203.5	56403.6	57603.7
Temp. [°C]	24.5	24.6	24.6	24.6	24.6	24.6	24.6	24.5	24.5	24.4	24.3	24.2	24.1	24	24	24	24	23.9	23.9	23.9	23.8	23.8	23.8	23.8	23.8	23.8	23.8	23.8	23.8	23.8	23.8	23.8	23.8	23.8	23.8	23.8	23.8	23.8	23.8	23.8	23.8	23.8	24	24.3	24.2	24	23.9	23.9	23.9
Donor repeat 1	13	12	13	12	13	12	13	12	12	11	11	12	12	12	11	12	13	12	11	11	12	12	12	12	11	11	12	12	12	12	11	12	12	12	11	11	12	11	12	10	12	11	12	11	11	12	11	12	12
Donor repeat 2	14	12	12	12	12	13	12	12	13	12	12	11	12	12	12	12	11	10	11	11	11	11	11	12	11	11	11	10	12	11	11	11	11	11	10	10	12	11	12	11	11	11	12	11	11	12	12	11	12
Donor repeat 3	13	12	14	12	13	12	13	11	10	12	11	11	12	11	11	11	11	11	11	11	11	10	11	11	11	11	10	10	12	11	11	10	11	11	10	11	11	12	10	11	10	11	11	11	12	11	12	11	13
Acceptor repeat 1	3313	3312	3319	3343	3372	3362	3385	3380	3372	3388	3383	3400	3384	3380	3393	3379	3383	3379	3394	3374	3366	3340	3343	3316	3288	3272	3231	3217	3172	3142	3106	3059	3043	3020	2968	2926	2890	2834	2818	2775	2749	2714	2679	2639	2611	2563	2544	2530	2486
Acceptor repeat 2	3297	3305	3323	3338	3351	3358	3362	3367	3374	3379	3374	3380	3385	3363	3387	3381	3384	3366	3364	3368	3350	3333	3299	3297	3265	3252	3242	3188	3149	3109	3076	3042	3017	2970	2944	2907	2863	2826	2778	2747	2709	2689	2627	2585	2558	2542	2502	2474	2458
Acceptor repeat 3	3148	3156	3170	3173	3189	3195	3201	3199	3210	3207	3206	3221	3231	3221	3218	3210	3221	3214	3217	3210	3196	3175	3166	3143	3134	3106	3086	3023	3007	2983	2961	2928	2903	2857	2817	2793	2751	2699	2672	2655	2635	2587	2536	2506	2485	2445	2428	2392	2367
HTT repeat 1	1277	1287	1277	1281	1287	1286	1285	1295	1285	1286	1290	1281	1290	1289	1294	1289	1291	1294	1289	1292	1293	1288	1291	1279	1266	1277	1268	1269	1260	1254	1249	1241	1239	1215	1216	1205	1189	1199	1180	1174	1164	1157	1141	1140	1120	1117	1112	1104	1088
HTT repeat 2	1389	1389	1395	1402	1407	1400	1408	1418	1421	1426	1411	1414	1427	1426	1419	1421	1421	1417	1422	1417	1420	1418	1411	1408	1400	1396	1399	1399	1386	1373	1373	1366	1360	1350	1333	1324	1317	1307	1294	1285	1277	1263	1246	1236	1229	1214	1203	1198	1198
HTT repeat 3	1351	1372	1366	1381	1362	1382	1384	1380	1375	1384	1375	1386	1383	1392	1389	1396	1392	1388	1387	1383	1385	1390	1379	1382	1375	1369	1369	1357	1360	1351	1353	1331	1329	1319	1313	1297	1297	1279	1274	1279	1257	1244	1236	1229	1208	1204	1207	1192	1183
HTT+Hsc70+Apg2+DNAJB1wt repeat 1	1455	1471	1482	1492	1495	1493	1496	1513	1511	1504	1507	1518	1516	1514	1522	1519	1513	1535	1528	1531	1525	1545	1527	1527	1528	1534	1536	1545	1538	1544	1537	1547	1553	1550	1555	1550	1535	1541	1546	1558	1547	1552	1545	1537	1554	1535	1544	1550	1542
HTT+Hsc70+Apg2+DNAJB1wt repeat 2	1549	1578	1574	1591	1594	1593	1610	1594	1596	1606	1597	1605	1604	1612	1621	1619	1632	1612	1627	1627	1625	1640	1621	1629	1625	1632	1631	1634	1632	1636	1649	1647	1652	1646	1633	1633	1650	1652	1647	1647	1644	1647	1642	1647	1642	1648	1646	1653	1630
HTT+Hsc70+Apg2+DNAJB1wt repeat 3	1560	1564	1579	1573	1589	1592	1597	1604	1601	1600	1615	1619	1611	1614	1614	1609	1620	1627	1622	1633	1639	1622	1637	1638	1635	1622	1631	1633	1634	1642	1628	1638	1652	1641	1642	1641	1639	1636	1651	1647	1645	1649	1648	1648	1641	1652	1646	1643	1650
HTTΔP1 repeat 1	1692	1684	1691	1682	1682	1686	1678	1651	1658	1639	1649	1646	1633	1644	1635	1659	1664	1658	1663	1666	1660	1663	1665	1662	1668	1667	1659	1667	1663	1675	1680	1672	1669	1661	1665	1668	1668	1664	1663	1674	1661	1658	1654	1671	1665	1663	1686	1677	1667
HTTΔP1 repeat 2	1794	1807	1810	1822	1809	1805	1820	1823	1816	1829	1833	1820	1833	1850	1840	1847	1847	1840	1844	1848	1861	1857	1852	1860	1848	1841	1848	1850	1847	1853	1856	1843	1857	1856	1851	1856	1857	1860	1858	1863	1856	1862	1865	1862	1848	1853	1858	1863	1850
HTTΔP1 repeat 3	1759	1765	1779	1759	1759	1774	1772	1774	1798	1778	1785	1793	1791	1794	1794	1801	1792	1806	1797	1812	1815	1819	1813	1803	1817	1823	1836	1816	1819	1822	1814	1816	1809	1829	1810	1816	1823	1830	1822	1822	1816	1838	1817	1822	1811	1812	1814	1825	1825
HTTΔP1+Hsc70+Apg2+DNAJB1wt repeat 1	1912	1918	1929	1926	1939	1961	1943	1958	1966	1973	1973	1969	1969	1969	1986	1986	1972	1978	1990	1984	1992	1997	1986	1991	1990	1991	1999	2001	1980	1995	1964	1985	1976	1983	1977	1987	1972	1980	1991	1990	1992	1989	1987	1980	1982	1980	1984	1989	1977
HTTΔP1+Hsc70+Apg2+DNAJB1wt repeat 2	1774	1785	1783	1800	1805	1804	1813	1818	1827	1827	1833	1816	1833	1852	1842	1838	1847	1849	1845	1840	1855	1869	1855	1852	1851	1848	1863	1866	1858	1869	1871	1862	1864	1863	1872	1860	1864	1873	1858	1861	1874	1870	1863	1863	1858	1862	1868	1862	1860
HTTΔP1+Hsc70+Apg2+DNAJB1wt repeat 3	1919	1930	1932	1947	1963	1975	1974	1974	1969	1979	1981	1980	1987	1999	1983	1996	1999	1997	2010	2002	2004	2015	2003	2009	2025	2015	2024	2000	2015	2017	2022	2025	2019	2017	2017	2040	2014	2014	2022	2020	2032	2028	2030	2022	2026	2033	2021	2019	2028
Blank 1	13	13	13	11	12	12	13	12	12	13	11	10	11	11	12	11	11	10	11	11	12	11	10	11	11	10	11	11	11	10	11	10	10	10	10	11	10	11	10	11	10	11	11	12	11	11	11	12	12
Blank 2	12	11	12	12	13	12	12	12	12	11	11	12	11	11	11	12	10	10	12	11	10	10	11	11	9	11	11	11	11	12	11	11	12	11	11	10	11	10	11	10	11	11	10	11	10	12	12	11	12
Blank 3	12	12	12	13	11	12	13	11	11	11	11	11	10	11	10	12	11	11	12	12	11	11	12	11	11	11	11	10	11	11	10	11	12	12	11	11	10	10	11	11	12	11	13	11	12	11	11	11	11
FRET
Cycle Nr.	1	2	3	4	5	6	7	8	9	10	11	12	13	14	15	16	17	18	19	20	21	22	23	24	25	26	27	28	29	30	31	32	33	34	35	36	37	38	39	40	41	42	43	44	45	46	47	48	49
Time [s]	0	1200.1	2400.2	3600.2	4800.3	6000.4	7200.5	8400.5	9600.6	10800.7	12000.8	13200.9	14400.9	15601	16801.1	18001.1	19201.2	20401.3	21601.4	22801.5	24001.5	25201.6	26401.7	27601.8	28801.8	30001.9	31202	32402.1	33602.1	34802.2	36002.3	37202.4	38402.4	39602.5	40802.6	42002.7	43202.7	44402.8	45602.9	46803	48003	49203.1	50403.2	51603.3	52803.3	54003.4	55203.5	56403.6	57603.7
Temp. [°C]	24.5	24.6	24.6	24.6	24.6	24.6	24.6	24.5	24.5	24.4	24.3	24.2	24.1	24	24	24	24	23.9	23.9	23.9	23.8	23.8	23.8	23.8	23.8	23.8	23.8	23.8	23.8	23.8	23.8	23.8	23.8	23.8	23.8	23.8	23.8	23.8	23.8	23.8	23.8	23.8	24	24.3	24.2	24	23.9	23.9	23.9
Donor repeat 1	231	225	229	234	234	227	231	231	232	230	234	234	232	233	232	234	238	238	234	234	234	232	231	232	234	232	234	234	231	231	228	233	229	230	228	229	230	232	229	228	227	231	226	226	225	226	225	227	229
Donor repeat 2	227	222	226	228	224	227	228	227	232	231	231	230	233	234	233	230	230	227	230	228	231	232	229	231	228	229	228	230	226	225	225	231	228	227	231	225	225	226	224	226	226	223	222	220	222	225	223	227	225
Donor repeat 3	212	209	210	212	210	215	215	212	216	216	217	214	215	214	216	216	218	219	217	214	216	215	213	216	211	215	217	214	214	214	214	213	215	212	212	214	211	213	211	212	210	213	210	210	206	210	211	211	211
Acceptor repeat 1	104	100	98	97	98	97	98	97	96	97	98	97	95	98	101	99	99	99	102	102	103	105	106	105	107	108	106	106	107	106	105	104	104	104	100	102	101	99	99	98	98	97	95	96	93	92	94	91	90
Acceptor repeat 2	104	100	97	97	96	95	96	98	96	97	99	99	99	96	97	99	99	99	103	102	103	106	107	108	106	106	104	108	107	106	104	105	103	105	103	102	100	99	95	97	94	95	94	93	93	91	89	89	89
Acceptor repeat 3	101	96	94	92	93	92	95	92	95	93	93	93	93	94	92	95	96	96	96	98	99	100	102	100	100	100	103	100	103	101	100	101	99	101	99	95	96	94	95	95	93	91	89	87	87	86	88	85	84
HTT repeat 1	170	144	136	130	130	128	129	133	133	133	135	139	145	149	159	169	180	191	209	223	234	258	271	286	300	322	333	340	352	364	377	382	398	391	402	409	412	420	415	423	416	423	422	421	418	416	423	422	420
HTT repeat 2	183	158	143	142	137	142	140	144	145	148	150	154	160	166	174	184	195	215	227	244	261	283	301	319	335	353	368	383	395	403	421	426	432	447	449	452	460	458	466	461	462	467	463	458	461	455	462	467	462
HTT repeat 3	178	153	142	137	138	136	137	137	140	146	145	149	155	161	169	177	187	203	213	235	251	268	290	304	321	332	352	367	378	390	402	407	422	426	430	429	441	447	451	453	450	460	457	453	449	453	461	452	457
HTT+Hsc70+Apg2+DNAJB1wt repeat 1	183	154	148	149	145	144	146	145	146	150	150	150	147	149	147	150	152	147	150	149	152	152	153	152	153	148	151	150	150	155	152	155	151	153	154	154	154	155	156	156	158	157	158	155	156	157	159	157	161
HTT+Hsc70+Apg2+DNAJB1wt repeat 2	192	167	156	158	155	156	156	158	158	156	157	155	158	155	158	156	159	162	160	160	162	163	160	161	162	164	161	164	167	163	162	164	161	162	164	163	165	163	165	169	165	168	168	167	166	166	169	169	172
HTT+Hsc70+Apg2+DNAJB1wt repeat 3	195	166	157	152	158	156	155	155	157	155	153	158	161	157	160	163	160	159	158	159	161	160	162	163	162	159	160	159	160	161	161	166	166	162	166	166	164	167	164	167	168	166	167	168	164	166	169	171	170
HTTΔP1 repeat 1	181	175	174	170	173	171	169	168	166	170	168	166	167	166	165	168	165	169	170	169	171	169	167	173	167	168	169	169	169	172	168	169	170	173	171	172	172	174	174	172	169	171	169	171	173	175	175	178	181
HTTΔP1 repeat 2	191	187	180	183	183	183	186	184	184	189	187	186	182	187	186	185	187	187	187	186	187	188	188	189	186	187	191	188	191	190	188	189	186	192	186	190	190	192	191	190	193	194	194	193	195	193	196	196	196
HTTΔP1 repeat 3	183	181	180	179	180	180	178	183	185	181	178	179	181	180	186	182	181	184	181	183	189	179	184	189	180	184	182	185	185	185	185	182	183	186	185	184	187	189	188	192	188	188	191	188	188	191	191	193	191
HTTΔP1+Hsc70+Apg2+DNAJB1wt repeat 1	201	196	195	197	196	198	199	200	201	201	200	202	205	205	204	203	206	203	204	207	207	206	207	208	209	206	210	204	204	207	205	204	208	205	207	208	204	208	206	211	208	211	205	207	209	208	208	209	206
HTTΔP1+Hsc70+Apg2+DNAJB1wt repeat 2	188	181	178	179	184	185	184	188	185	188	188	185	190	189	189	187	192	191	193	190	191	187	193	195	192	191	187	191	194	191	193	195	192	195	194	191	192	195	196	196	192	194	197	193	194	194	192	197	194
HTTΔP1+Hsc70+Apg2+DNAJB1wt repeat 3	201	195	197	197	200	198	201	203	201	201	203	202	202	202	203	207	203	206	206	205	206	206	207	206	205	208	205	204	207	209	205	211	208	209	215	210	212	209	210	209	208	210	210	213	210	212	211	210	212
Blank 1	7	6	7	7	7	7	7	6	6	6	6	6	5	5	6	5	6	6	6	5	5	5	5	5	6	4	5	7	5	5	5	5	4	5	4	5	5	4	5	5	5	5	5	6	4	6	5	5	5
Blank 2	8	7	7	7	5	7	6	7	6	7	7	6	6	5	5	6	6	6	5	5	6	4	5	5	5	6	5	6	5	5	5	5	5	5	5	5	5	5	5	4	5	6	5	5	6	5	5	5	5
Blank 3	7	7	7	6	6	7	6	6	7	6	6	5	5	5	6	5	6	5	6	5	5	6	5	5	5	5	5	5	6	6	5	5	5	6	5	5	5	5	5	6	5	5	5	6	4	6	5	5	6
INDEPENDENT EXPERIMENT 3
Application: Tecan i-control				Tecan i-control , 2.0.10.0
Device: infinite 200Pro				Serial number: 1909005170				Serial number of connected stacker:
Firmware: V_5.31_04/18_InfiniteRX (Mar 28 2018/16.41.26)				MAI, V_5.31_04/18_InfiniteRX (Mar 28 2018/16.41.26)
Date:	2022-03-29
Time:	5:37:39 PM
System				DESKTOP-I4Q4TGL
User				DESKTOP-I4Q4TGL\C.elegans
Plate				Corning 384 Flat Bottom Black Polystyrene Cat. No.: 3655/3711 [COS384fb.pdfx]
Plate-ID (Stacker)
Wait (Plate)				On	Target Temperature: 20 °C
List of actions in this measurement script:
Kinetic
Fluorescence
Fluorescence
Fluorescence
3 Labels
Kinetic Measurement
Kinetic Cycles				1000
Interval Time				00:20:00
Mode				Fluorescence Top Reading
Excitation Wavelength				430	nm
Emission Wavelength				485	nm
Excitation Bandwidth				9	nm
Emission Bandwidth				20	nm
Gain				80	Manual
Number of Flashes				10
Integration Time				20	µs
Lag Time				0	µs
Settle Time				0	ms
Z-Position (Manual)				20000	µm
Mode				Fluorescence Top Reading
Excitation Wavelength				485	nm
Emission Wavelength				535	nm
Excitation Bandwidth				9	nm
Emission Bandwidth				20	nm
Gain				80	Manual
Number of Flashes				10
Integration Time				20	µs
Lag Time				0	µs
Settle Time				0	ms
Z-Position (Manual)				20000	µm
Mode				Fluorescence Top Reading
Excitation Wavelength				430	nm
Emission Wavelength				535	nm
Excitation Bandwidth				9	nm
Emission Bandwidth				20	nm
Gain				80	Manual
Number of Flashes				10
Integration Time				20	µs
Lag Time				0	µs
Settle Time				0	ms
Z-Position (Manual)				20000	µm
Part of Plate				B2-G22; H2-H7
Start Time:	3/29/2022 5:37:39 PM
Label1_Cypet
Cycle Nr.	1	2	3	4	5	6	7	8	9	10	11	12	13	14	15	16	17	18	19	20	21	22	23	24	25	26	27	28	29	30	31	32	33	34	35	36	37	38	39	40	41	42	43	44	45	46	47	48	49
Time [s]	0	1200.1	2400.2	3600.2	4800.3	6000.4	7200.4	8400.5	9600.6	10800.7	12000.8	13200.9	14400.9	15601	16801.1	18001.1	19201.2	20401.3	21601.4	22801.5	24001.5	25201.6	26401.7	27601.8	28801.8	30001.9	31202	32402.1	33602.1	34802.2	36002.3	37202.4	38402.4	39602.5	40802.6	42002.7	43202.8	44402.8	45602.9	46803	48003.1	49203.1	50403.2	51603.3	52803.4	54003.5	55203.5	56403.6	57603.7
Temp. [°C]	25	25.1	25.1	25.1	25.1	25	24.9	24.9	24.8	24.7	24.6	24.5	24.4	24.3	24.2	24.1	24.1	24	24	23.9	23.9	23.9	23.9	23.8	23.8	23.8	23.8	23.8	23.8	23.8	23.8	23.9	24	24.3	24.2	24.1	24	24	24	23.9	23.9	23.9	23.9	23.9	23.9	23.9	23.9	23.9	24
Donor repeat 1	699	687	685	691	683	696	702	702	701	706	709	707	711	702	705	700	711	709	695	698	704	702	706	694	701	697	698	691	692	691	693	687	683	673	685	673	678	681	685	675	683	679	682	682	668	673	669	663	669
Donor repeat 2	763	754	755	758	761	758	770	762	775	768	777	768	783	767	772	773	772	773	775	781	776	777	780	772	769	762	754	761	764	753	754	756	749	748	750	750	740	745	743	739	743	733	741	737	732	733	727	727	731
Donor repeat 3	729	714	724	724	729	722	734	732	738	727	732	737	739	745	753	735	742	738	740	734	740	737	738	740	732	734	731	732	728	734	720	725	715	717	708	714	712	714	709	708	707	697	709	710	714	705	703	698	697
Acceptor repeat 1	15	16	16	15	14	15	15	15	14	14	15	15	14	14	13	15	15	12	13	14	14	14	14	13	13	13	13	14	13	13	14	12	13	14	14	15	14	14	14	13	14	14	13	14	14	13	13	13	12
Acceptor repeat 2	16	16	14	15	15	15	15	14	16	15	15	14	15	14	14	15	15	14	14	14	14	14	13	14	14	14	14	13	14	14	14	13	14	14	14	15	14	14	14	14	13	14	13	14	13	14	13	14	14
Acceptor repeat 3	16	15	15	14	16	14	15	15	14	14	15	15	16	14	14	14	13	14	14	13	15	14	14	14	13	14	14	15	15	13	14	14	13	13	13	14	13	14	14	15	14	14	14	14	14	14	15	13	14
HTT repeat 1	256	260	263	262	261	264	264	260	267	264	266	262	264	264	265	262	260	262	257	253	253	247	244	240	240	236	232	229	225	214	213	213	205	202	199	198	192	190	188	185	182	178	177	174	172	171	165	163	164
HTT repeat 2	291	292	300	298	299	298	301	300	304	301	298	301	302	296	301	294	296	293	294	288	285	279	272	271	270	264	260	261	250	247	242	241	229	227	223	221	215	214	214	209	207	204	200	198	193	195	193	187	183
HTT repeat 3	289	297	294	297	292	296	292	294	299	296	298	297	295	297	295	292	292	286	286	285	282	280	276	270	264	266	260	254	249	245	241	235	229	223	221	216	209	215	211	205	203	201	196	192	192	191	183	186	182
HTT+Hsc70+Apg2+DNAJB1wt repeat 1	289	287	284	287	285	287	292	292	287	293	294	292	291	291	299	295	294	295	294	296	304	301	300	300	300	295	299	299	300	295	302	301	294	299	296	299	299	303	300	297	298	298	303	293	297	298	294	300	296
HTT+Hsc70+Apg2+DNAJB1wt repeat 2	306	306	302	305	302	306	307	309	312	307	311	314	309	318	316	313	318	313	317	319	316	316	319	319	315	319	321	322	314	316	324	319	318	318	316	316	317	317	319	317	317	321	317	320	319	324	324	316	316
HTT+Hsc70+Apg2+DNAJB1wt repeat 3	295	291	294	300	299	296	296	295	301	299	303	299	299	303	305	302	306	305	307	305	309	306	308	306	308	306	308	307	305	310	307	308	306	304	301	306	301	312	309	310	306	312	310	308	306	307	309	306	307
HTTΔP1 repeat 1	527	509	502	482	504	507	505	508	510	508	510	510	515	512	512	525	513	517	524	515	521	525	521	522	525	525	524	521	530	517	520	518	520	498	514	519	518	526	519	524	517	523	522	531	516	519	522	521	508
HTTΔP1 repeat 2	561	544	544	516	546	537	548	547	549	544	551	554	556	553	558	554	557	553	561	554	559	559	560	562	559	561	556	556	560	553	557	559	560	552	550	553	558	559	563	556	562	559	567	559	556	557	554	549	543
HTTΔP1 repeat 3	526	514	507	493	512	513	517	518	506	512	524	519	525	516	526	527	529	527	530	518	532	524	528	526	544	528	528	535	529	529	529	527	532	521	530	529	531	527	531	534	521	531	528	534	529	529	520	520	518
HTTΔP1+Hsc70+Apg2+DNAJB1wt repeat 1	581	569	567	549	571	580	584	589	600	594	602	602	610	604	609	608	610	609	615	606	608	610	621	615	624	612	622	624	619	613	618	618	622	614	613	617	617	614	624	628	621	628	617	626	616	618	614	612	615
HTTΔP1+Hsc70+Apg2+DNAJB1wt repeat 2	569	554	568	536	569	568	577	578	572	584	588	590	596	594	593	599	601	610	596	603	606	607	611	602	614	606	608	611	605	604	607	610	605	586	598	604	611	611	610	611	613	612	614	613	609	611	613	608	606
HTTΔP1+Hsc70+Apg2+DNAJB1wt repeat 3	554	544	533	528	550	546	555	569	560	558	565	564	567	571	579	581	579	582	581	583	587	586	587	587	590	595	591	592	598	594	589	589	589	590	586	589	588	592	588	582	594	586	596	591	593	589	587	588	577
Blank 1	16	17	16	15	14	15	16	15	16	15	15	15	15	14	14	14	14	13	14	13	15	13	13	13	14	14	14	13	14	13	14	12	13	14	16	13	13	14	14	14	13	13	14	13	14	15	14	12	14
Blank 2	14	16	16	15	14	15	15	13	15	15	13	13	13	12	14	13	14	13	13	13	12	12	14	15	14	13	13	14	13	13	13	14	12	13	12	13	13	13	13	14	13	13	13	13	13	13	14	13	13
Blank 3	14	17	16	13	15	14	15	13	14	13	13	14	14	12	14	13	14	13	12	12	13	13	14	12	13	12	13	13	13	13	14	14	14	13	12	13	12	13	13	13	14	13	14	12	13	13	14	12	13
Label2_Ypet
Cycle Nr.	1	2	3	4	5	6	7	8	9	10	11	12	13	14	15	16	17	18	19	20	21	22	23	24	25	26	27	28	29	30	31	32	33	34	35	36	37	38	39	40	41	42	43	44	45	46	47	48	49
Time [s]	0	1200.1	2400.2	3600.3	4800.3	6000.4	7200.5	8400.6	9600.6	10800.7	12000.8	13200.9	14400.9	15601	16801.1	18001.2	19201.2	20401.3	21601.4	22801.5	24001.6	25201.6	26401.7	27601.8	28801.8	30001.9	31202	32402.1	33602.2	34802.2	36002.3	37202.4	38402.5	39602.6	40802.6	42002.7	43202.8	44402.9	45602.9	46803	48003.1	49203.1	50403.2	51603.3	52803.4	54003.5	55203.5	56403.6	57603.7
Temp. [°C]	25	25.1	25.1	25.1	25	25	24.9	24.9	24.8	24.7	24.6	24.5	24.4	24.3	24.2	24.1	24.1	24	24	23.9	23.9	23.9	23.9	23.8	23.8	23.8	23.8	23.8	23.8	23.8	23.8	23.9	24	24.3	24.2	24.1	24	24	24	23.9	23.9	23.9	23.9	23.9	23.9	23.9	23.9	23.9	24
Donor repeat 1	13	13	13	12	12	13	12	12	13	12	12	10	11	12	10	11	10	11	10	11	10	10	10	10	12	11	11	10	11	11	11	11	10	11	11	10	11	11	11	11	11	10	11	11	10	11	11	11	11
Donor repeat 2	12	12	13	12	13	13	12	11	12	10	13	11	12	11	12	11	11	11	11	11	11	10	10	10	11	10	11	11	11	12	12	10	10	11	11	10	10	11	10	11	10	11	11	11	11	11	11	11	10
Donor repeat 3	12	12	12	12	13	12	12	12	13	11	11	11	11	11	11	10	10	10	11	11	10	10	10	11	11	10	11	11	10	10	10	11	11	11	10	10	12	10	11	11	9	11	10	11	12	10	11	11	11
Acceptor repeat 1	2392	2418	2434	2405	2453	2442	2478	2457	2472	2479	2462	2474	2471	2461	2476	2463	2474	2478	2464	2462	2466	2445	2441	2444	2431	2408	2416	2375	2370	2323	2305	2281	2266	2213	2220	2165	2162	2129	2116	2077	2032	2022	1977	1964	1935	1930	1889	1847	1809
Acceptor repeat 2	2514	2563	2577	2530	2596	2608	2599	2622	2610	2605	2614	2619	2619	2607	2626	2632	2616	2597	2618	2588	2604	2584	2580	2610	2568	2575	2545	2516	2495	2484	2439	2430	2390	2338	2316	2311	2278	2251	2224	2179	2186	2157	2125	2081	2047	2056	2023	1962	1981
Acceptor repeat 3	2472	2491	2533	2438	2543	2566	2565	2548	2573	2562	2583	2566	2585	2557	2559	2573	2580	2547	2558	2558	2564	2558	2552	2545	2539	2496	2491	2500	2485	2444	2408	2401	2376	2340	2331	2285	2278	2244	2226	2182	2157	2119	2119	2087	2058	2020	1982	1949	1948
HTT repeat 1	915	926	927	920	935	943	946	943	944	948	946	938	951	943	939	944	943	939	952	955	939	947	945	944	940	938	939	938	935	927	926	924	917	901	912	900	901	887	897	881	878	875	858	865	852	842	830	834	813
HTT repeat 2	1034	1053	1061	1041	1062	1060	1068	1072	1074	1069	1080	1075	1079	1069	1071	1075	1079	1073	1075	1078	1086	1078	1075	1062	1067	1074	1078	1060	1065	1057	1050	1051	1035	1015	1033	1029	1039	1020	1016	1002	1007	991	995	967	964	977	954	942	936
HTT repeat 3	1026	1039	1037	1023	1052	1049	1057	1054	1048	1047	1068	1054	1062	1055	1051	1061	1065	1047	1056	1051	1062	1071	1053	1047	1050	1047	1057	1040	1048	1039	1030	1029	1026	1003	1006	1005	1000	986	981	979	980	968	967	949	938	945	922	931	912
HTT+Hsc70+Apg2+DNAJB1wt repeat 1	1082	1085	1109	1085	1098	1115	1123	1110	1122	1113	1131	1118	1128	1133	1129	1125	1125	1121	1125	1124	1137	1136	1139	1134	1139	1145	1144	1151	1150	1151	1138	1131	1136	1142	1155	1136	1140	1138	1150	1143	1157	1149	1144	1163	1151	1146	1145	1148	1129
HTT+Hsc70+Apg2+DNAJB1wt repeat 2	1155	1174	1172	1165	1187	1196	1194	1200	1196	1189	1203	1194	1193	1198	1200	1208	1209	1206	1215	1210	1216	1213	1225	1221	1216	1206	1226	1221	1225	1230	1224	1216	1219	1221	1232	1228	1231	1229	1220	1232	1227	1210	1238	1225	1231	1240	1231	1218	1231
HTT+Hsc70+Apg2+DNAJB1wt repeat 3	1109	1132	1137	1123	1135	1149	1153	1155	1150	1156	1167	1164	1160	1174	1154	1161	1167	1170	1155	1173	1181	1175	1174	1166	1179	1185	1181	1179	1180	1183	1168	1184	1171	1179	1187	1170	1196	1184	1178	1187	1195	1195	1184	1194	1183	1180	1178	1177	1188
HTTΔP1 repeat 1	2238	2223	2233	2235	2252	2249	2291	2258	2266	2284	2274	2288	2277	2287	2295	2293	2300	2289	2292	2272	2286	2303	2272	2308	2329	2302	2301	2320	2303	2305	2298	2312	2300	2309	2324	2296	2330	2322	2290	2319	2332	2329	2311	2315	2324	2285	2303	2303	2286
HTTΔP1 repeat 2	2401	2415	2416	2402	2421	2430	2403	2422	2416	2430	2413	2427	2427	2434	2450	2462	2441	2448	2450	2444	2456	2468	2433	2445	2473	2456	2474	2487	2484	2487	2457	2472	2468	2461	2465	2470	2480	2447	2478	2469	2497	2483	2490	2482	2485	2452	2464	2458	2461
[truncated: 490 more rows]
[truncated: 951 more columns]

## Sheet: Figure 4b
RAW DATA OF FRET MEASUREMENT FOR DNAJB1-E173A and DNAJB1-E174A
[truncated: 417 more rows]
[truncated: 951 more columns]

## Sheet: Figure 5c
RAW DATA OF FRET MEASUREMENT FOR DNAJB1-CID 1X
[truncated: 858 more rows]
[truncated: 951 more columns]

[truncated: 7 more sheets: Figure 6b, 6c and 6d, Fig 7b, Fig 8b, 8c, 8d and 8e , Fig 9a, 9b, 9d and 9e, Sup. Fig. 2b and 2c, Sup. Fig. 5b and 5c, Sup. Fig. 6a, 6b and 6c]
